# Supplementary material for: Prediction of air temperature and humidity in greenhouses via artificial neural network
Source: PLoS One. 2025 Jun 9;20(6):e0325650. doi: 10.1371/journal.pone.0325650 (PMC12148169; doi:10.1371/journal.pone.0325650)
Supplement: S1 Data — (XLSX) [file pone.0325650.s001.xlsx]

## Sheet: Sheet1
Time	Tout	RHout	PARin	WSout	TSin	SWCin	Tin0	RHin0
2021-12-22	-12.527	60.1168	0	0.5	16.9345	17.4448	14.7744	84.2656
2021-12-22 00:10:00	-12.7295	60.6528	0	0.5	16.9081	17.4061	14.7166	84.29
2021-12-22 00:20:00	-12.8233	61.1697	0	0.5	16.879	17.3993	14.6606	84.332
2021-12-22 00:30:00	-12.8296	61.667	0	0.5	16.8455	17.4124	14.5991	84.3957
2021-12-22 00:40:00	-12.7817	62.1473	0	0.5	16.8104	17.4094	14.5254	84.4745
2021-12-22 00:50:00	-12.7145	62.6147	0	0.5	16.7764	17.3589	14.4342	84.5607
2021-12-22 01:00:00	-12.6676	63.0782	0	0	16.7435	17.2775	14.3311	84.6397
2021-12-22 01:10:00	-12.6812	63.5475	0	0	16.7102	17.2105	14.2287	84.6923
2021-12-22 01:20:00	-12.7676	64.0211	0	0	16.6755	17.1988	14.1389	84.7025
2021-12-22 01:30:00	-12.8552	64.4633	0	0	16.6407	17.236	14.0666	84.689
2021-12-22 01:40:00	-12.8568	64.8324	0	0	16.6086	17.2871	14.0125	84.6907
2021-12-22 01:50:00	-12.7254	65.1061	0	0	16.5816	17.3196	13.9766	84.743
2021-12-22 02:00:00	-12.5314	65.32	0	0	16.5539	17.3248	13.949	84.8426
2021-12-22 02:10:00	-12.3676	65.5208	0	0	16.5153	17.3083	13.9142	84.9635
2021-12-22 02:20:00	-12.3036	65.7374	0	0	16.4568	17.2762	13.8584	85.0796
2021-12-22 02:30:00	-12.3415	65.9461	0	0	16.3855	17.2383	13.7873	85.1668
2021-12-22 02:40:00	-12.4707	66.114	0	0	16.3174	17.2066	13.7179	85.2027
2021-12-22 02:50:00	-12.661	66.2243	0	0	16.2673	17.1917	13.666	85.1699
2021-12-22 03:00:00	-12.8233	66.3098	0	0	16.2342	17.1919	13.6318	85.1074
2021-12-22 03:10:00	-12.8579	66.4122	0	0	16.2081	17.1983	13.607	85.0871
2021-12-22 03:20:00	-12.7228	66.5589	0	0	16.1792	17.2022	13.5828	85.1733
2021-12-22 03:30:00	-12.5482	66.7351	0	0	16.1458	17.2022	13.5535	85.3484
2021-12-22 03:40:00	-12.4958	66.9179	0	0	16.1105	17.2005	13.5143	85.5462
2021-12-22 03:50:00	-12.6494	67.0908	0	0	16.076	17.1994	13.4614	85.7047
2021-12-22 04:00:00	-12.8595	67.2552	0	0.5	16.0426	17.1995	13.396	85.8114
2021-12-22 04:10:00	-12.9339	67.4161	0	0.5	16.0098	17.1999	13.3228	85.8829
2021-12-22 04:20:00	-12.7659	67.5779	0	0.5	15.9769	17.2001	13.2466	85.9352
2021-12-22 04:30:00	-12.5021	67.7441	0	1.01	15.9437	17.2	13.1743	85.9734
2021-12-22 04:40:00	-12.3363	67.9178	0	1.01	15.9101	17.1999	13.1144	85.9963
2021-12-22 04:50:00	-12.3891	68.1024	0	1.01	15.8763	17.2003	13.0736	86.0045
2021-12-22 05:00:00	-12.5643	68.3025	0	0	15.8426	17.2007	13.0449	86.0188
2021-12-22 05:10:00	-12.7256	68.5231	0	0	15.8097	17.2004	13.0127	86.0717
2021-12-22 05:20:00	-12.7698	68.7629	0	0	15.7778	17.1987	12.9628	86.1918
2021-12-22 05:30:00	-12.6918	69.0027	0	1.51	15.7458	17.1972	12.8961	86.3642
2021-12-22 05:40:00	-12.5048	69.2201	0	1.51	15.7112	17.1986	12.8222	86.5485
2021-12-22 05:50:00	-12.2469	69.3917	0	1.51	15.6723	17.2049	12.75	86.706
2021-12-22 06:00:00	-12.0307	69.4921	0	0.5	15.634	17.2104	12.6825	86.8204
2021-12-22 06:10:00	-11.9823	69.4952	0	0.5	15.6054	17.2052	12.6186	86.8889
2021-12-22 06:20:00	-12.1871	69.3942	0	0.5	15.5942	17.1805	12.5571	86.9104
2021-12-22 06:30:00	-12.609	69.2381	0	0	15.5963	17.1429	12.4938	86.9033
2021-12-22 06:40:00	-13.1895	69.0868	0	0	15.6002	17.1078	12.4234	86.8972
2021-12-22 06:50:00	-13.8404	68.9886	0	0	15.5952	17.0893	12.341	86.9193
2021-12-22 07:00:00	-14.3859	68.9594	0	0	15.5787	17.0898	12.2507	86.9691
2021-12-22 07:10:00	-14.634	69.0087	0	0	15.5526	17.1043	12.1621	87.0302
2021-12-22 07:20:00	-14.4943	69.1372	0	0	15.519	17.1279	12.0846	87.0856
2021-12-22 07:30:00	-14.1786	69.3182	0	0	15.48	17.1554	12.0276	87.1185
2021-12-22 07:40:00	-13.9542	69.5203	0	0	15.4376	17.182	12.0008	87.1121
2021-12-22 07:50:00	-13.9667	69.7199	0	0	15.394	17.2026	12.0104	87.0585
2021-12-22 08:00:00	-13.9992	69.9182	0	0.5	15.3511	17.2122	12.0308	87.0413
2021-12-22 08:10:00	-13.768	70.1206	0	0.5	15.3111	17.2058	12.0173	87.1982
2021-12-22 08:20:00	-13.1098	70.3285	0	0.5	15.2757	17.1795	11.9421	87.6032
2021-12-22 08:30:00	-12.2187	70.5317	0	0	15.2434	17.1416	11.9514	87.6628
2021-12-22 08:40:00	-11.3553	70.7174	83	0	15.2105	17.1073	12.2945	86.39
2021-12-22 08:50:00	-10.6911	70.8663	97	0	15.1741	17.0905	13.1911	82.9375
2021-12-22 09:00:00	-10.1346	70.9379	97	0.5	15.1373	17.0905	14.5412	77.953
2021-12-22 09:10:00	-9.54568	70.8883	116	0.5	15.1069	17.0978	16.0566	72.9661
2021-12-22 09:20:00	-8.83429	70.6609	116	0.5	15.0891	17.1035	17.4696	69.3756
2021-12-22 09:30:00	-8.05989	70.1626	130	1.51	15.0855	17.1045	18.7503	67.1099
2021-12-22 09:40:00	-7.3095	69.2936	147	1.51	15.0948	17.1016	20.0096	65.2305
2021-12-22 09:50:00	-6.641	68.0152	150	1.51	15.1159	17.0957	21.3481	62.8731
2021-12-22 10:00:00	-6.02556	66.4709	148	2.01	15.1472	17.0915	22.7457	60.0569
2021-12-22 10:10:00	-5.41839	64.8377	151	2.01	15.1868	17.096	24.1107	57.3225
2021-12-22 10:20:00	-4.78831	63.2321	159	2.01	15.2335	17.1151	25.3617	55.1622
2021-12-22 10:30:00	-4.14475	61.5898	163	2.01	15.2922	17.1476	26.5322	53.4988
2021-12-22 10:40:00	-3.50463	59.8136	172	2.01	15.3711	17.1875	27.7234	51.9197
2021-12-22 10:50:00	-2.88718	57.8648	175	2.01	15.4776	17.2288	29.0223	50.0626
2021-12-22 11:00:00	-2.3185	55.8792	170	2.52	15.6086	17.2661	30.3612	48.1321
2021-12-22 11:10:00	-1.82594	54.0253	166	2.52	15.7546	17.2942	31.5812	46.6674
2021-12-22 11:20:00	-1.41832	52.4147	166	2.52	15.9074	17.3083	32.5289	46.126
2021-12-22 11:30:00	-1.04945	50.9918	158	3.02	16.068	17.3097	33.1225	46.0805
2021-12-22 11:40:00	-0.662966	49.6699	144	3.02	16.2435	17.303	33.3226	45.5812
2021-12-22 11:50:00	-0.224444	48.3718	154	3.02	16.4392	17.2928	33.1154	43.7681
2021-12-22 12:00:00	0.23536	47.0485	130	3.02	16.6456	17.2868	32.7495	40.7741
2021-12-22 12:10:00	0.673642	45.6565	118	3.02	16.8446	17.2939	32.6282	37.3182
2021-12-22 12:20:00	1.0515	44.1851	130	3.02	17.0198	17.3218	33.1102	34.0934
2021-12-22 12:30:00	1.34165	42.7221	121	2.01	17.1794	17.3614	34.0771	31.4459
2021-12-22 12:40:00	1.51896	41.3733	100	2.01	17.3455	17.3943	35.1285	29.5175
2021-12-22 12:50:00	1.59387	40.2109	100	2.01	17.5379	17.4039	35.8829	28.4398
2021-12-22 13:00:00	1.68247	39.2068	108	1.51	17.747	17.3976	36.1903	28.2655
2021-12-22 13:10:00	1.92032	38.3145	78	1.51	17.9462	17.3963	36.0374	29.0011
2021-12-22 13:20:00	2.37256	37.4958	80	1.51	18.1112	17.4187	35.4402	30.6121
2021-12-22 13:30:00	2.89498	36.7376	76	1.51	18.2443	17.4582	34.7007	32.6504
2021-12-22 13:40:00	3.30473	36.0315	63	1.51	18.364	17.4935	34.289	34.4237
2021-12-22 13:50:00	3.47734	35.3789	63	1.51	18.4874	17.5052	34.6194	35.3015
2021-12-22 14:00:00	3.46182	34.8102	60	2.01	18.6194	17.4994	35.5058	35.3253
2021-12-22 14:10:00	3.33923	34.3615	60	2.01	18.7577	17.4969	36.4078	34.9328
2021-12-22 14:20:00	3.17962	34.0603	58	2.01	18.8994	17.5167	36.819	34.5751
2021-12-22 14:30:00	3.02031	33.9093	50	2.01	19.0381	17.5543	36.6312	34.791
2021-12-22 14:40:00	2.89253	33.9063	52	2.01	19.1653	17.5916	35.9708	36.1707
2021-12-22 14:50:00	2.82202	34.0142	50	2.01	19.2739	17.6117	34.9707	39.2027
2021-12-22 15:00:00	2.81819	34.0909	41	2.01	19.3702	17.6132	33.7943	43.314
2021-12-22 15:10:00	2.88736	33.9752	41	2.01	19.4681	17.6038	32.6231	47.306
2021-12-22 15:20:00	2.99578	33.5863	39	2.01	19.5798	17.5913	31.6153	50.1131
2021-12-22 15:30:00	2.99052	33.083	39	1.01	19.6931	17.5847	30.6828	52.1239
2021-12-22 15:40:00	2.6967	32.6683	32	1.01	19.782	17.5931	29.5928	54.5855
2021-12-22 15:50:00	2.02868	32.4988	32	1.01	19.8231	17.6242	28.1443	58.6064
2021-12-22 16:00:00	1.16598	32.5937	30	1.51	19.8227	17.6664	26.4858	63.7506
2021-12-22 16:10:00	0.337097	32.9467	0	1.51	19.805	17.6967	24.9723	68.6708
2021-12-22 16:20:00	-0.307721	33.5381	0	1.51	19.7928	17.6943	23.9272	72.1239
2021-12-22 16:30:00	-0.850757	34.3086	0	0	19.7917	17.6617	23.3213	74.0622
2021-12-22 16:40:00	-1.41725	35.1914	0	0	19.7975	17.6146	22.9176	75.1432
2021-12-22 16:50:00	-2.09987	36.1312	0	0	19.8058	17.5683	22.4938	75.9944
2021-12-22 17:00:00	-2.89443	37.1059	0	0	19.8105	17.5307	22.0096	76.8388
2021-12-22 17:10:00	-3.77884	38.0998	0	0	19.8048	17.5049	21.5319	77.6607
2021-12-22 17:20:00	-4.70273	39.1096	0	0	19.7827	17.4937	21.123	78.4363
2021-12-22 17:30:00	-5.53179	40.1695	0	0	19.7481	17.4938	20.7856	79.0928
2021-12-22 17:40:00	-6.11622	41.3203	0	0	19.7104	17.4986	20.487	79.528
2021-12-22 17:50:00	-6.39112	42.5613	0	0	19.6783	17.502	20.197	79.6581
2021-12-22 18:00:00	-6.54379	43.7671	0	0	19.6491	17.5024	19.9169	79.5954
2021-12-22 18:10:00	-6.80804	44.7899	0	0	19.6134	17.5007	19.6664	79.5674
2021-12-22 18:20:00	-7.29818	45.5525	0	0	19.5627	17.4982	19.4629	79.7779
2021-12-22 18:30:00	-7.77339	46.1899	0	0	19.4974	17.4967	19.2977	80.1694
2021-12-22 18:40:00	-7.92729	46.8757	0	0	19.4232	17.4985	19.1464	80.5299
2021-12-22 18:50:00	-7.60475	47.7126	0	0	19.3459	17.5051	18.9864	80.6656
2021-12-22 19:00:00	-7.10006	48.5927	0	0	19.2732	17.5107	18.8167	80.5902
2021-12-22 19:10:00	-6.79049	49.3688	0	0	19.2139	17.5053	18.6485	80.4394
2021-12-22 19:20:00	-6.9136	49.9493	0	0	19.1751	17.4802	18.4926	80.3426
2021-12-22 19:30:00	-7.29178	50.4072	0	0	19.1479	17.4424	18.3537	80.3466
2021-12-22 19:40:00	-7.67073	50.8459	0	0	19.1142	17.4075	18.2327	80.45
2021-12-22 19:50:00	-7.87685	51.3314	0	0	19.0577	17.3902	18.1296	80.647
2021-12-22 20:00:00	-7.97632	51.8174	0	0	18.9851	17.3899	18.035	80.8969
2021-12-22 20:10:00	-8.07963	52.2371	0	0	18.9167	17.3976	17.9339	81.1384
2021-12-22 20:20:00	-8.26326	52.56	0	0	18.8704	17.4042	17.8128	81.3149
2021-12-22 20:30:00	-8.50264	52.8634	0	0	18.8416	17.406	17.6763	81.4219
2021-12-22 20:40:00	-8.75452	53.2443	0	0	18.8119	17.4023	17.5391	81.4854
2021-12-22 20:50:00	-8.97789	53.7564	0	0	18.7644	17.3931	17.4152	81.5293
2021-12-22 21:00:00	-9.13847	54.324	0	0	18.6984	17.386	17.3099	81.5484
2021-12-22 21:10:00	-9.20324	54.8476	0	0	18.6231	17.3932	17.2227	81.5207
2021-12-22 21:20:00	-9.16651	55.2622	0	0	18.5471	17.4248	17.1526	81.4302
2021-12-22 21:30:00	-9.1038	55.6054	0	0	18.4765	17.4683	17.0906	81.3238
2021-12-22 21:40:00	-9.10565	55.9338	0	0	18.4157	17.4978	17.0233	81.2855
2021-12-22 21:50:00	-9.22971	56.2928	0	0	18.3685	17.4902	16.9383	81.3899
2021-12-22 22:00:00	-9.436	56.6952	0	0	18.3338	17.4526	16.8376	81.6059
2021-12-22 22:10:00	-9.66649	57.1477	0	0	18.3071	17.41	16.7314	81.8402
2021-12-22 22:20:00	-9.87767	57.6517	0	0	18.2838	17.3856	16.6291	82.0068
2021-12-22 22:30:00	-10.0692	58.1936	0	0	18.2564	17.3831	16.5308	82.1031
2021-12-22 22:40:00	-10.2486	58.7568	0	0	18.216	17.3949	16.431	82.1758
2021-12-22 22:50:00	-10.4246	59.3221	0	0	18.155	17.4126	16.3253	82.2677
2021-12-22 23:00:00	-10.6089	59.8613	0	0	18.0822	17.4231	16.2192	82.3772
2021-12-22 23:10:00	-10.8137	60.345	0	0	18.0159	17.4106	16.1244	82.4765
2021-12-22 23:20:00	-11.0307	60.7604	0	0	17.9723	17.3616	16.0511	82.54
2021-12-22 23:30:00	-11.1903	61.144	0	0	17.9448	17.288	15.9907	82.5717
2021-12-22 23:40:00	-11.2117	61.5417	0	0	17.9133	17.2168	15.9241	82.5926
2021-12-22 23:50:00	-11.0813	61.9797	0	0	17.8597	17.1734	15.8342	82.6222
2021-12-23	-10.9848	62.4262	0	0	17.7886	17.1649	15.7279	82.6598
2021-12-23 00:10:00	-11.1448	62.8385	0	0	17.7183	17.1877	15.6264	82.6928
2021-12-23 00:20:00	-11.6621	63.1914	0	0	17.6653	17.2361	15.5484	82.7112
2021-12-23 00:30:00	-12.2756	63.5111	0	0	17.6307	17.2868	15.4877	82.7293
2021-12-23 00:40:00	-12.6575	63.8333	0	0	17.6065	17.3057	15.4232	82.776
2021-12-23 00:50:00	-12.6197	64.1834	0	0	17.5844	17.2634	15.3362	82.8768
2021-12-23 01:00:00	-12.3895	64.5555	0	0	17.5566	17.1815	15.2314	83.0177
2021-12-23 01:10:00	-12.2707	64.9384	0	0	17.5159	17.1111	15.1279	83.1618
2021-12-23 01:20:00	-12.4499	65.3205	0	0	17.456	17.0988	15.0432	83.2743
2021-12-23 01:30:00	-12.7643	65.6894	0	0	17.3846	17.1374	14.9769	83.3479
2021-12-23 01:40:00	-12.9867	66.0329	0	0	17.3171	17.1882	14.9179	83.3915
2021-12-23 01:50:00	-12.9789	66.3449	0	0	17.2678	17.2154	14.856	83.4148
2021-12-23 02:00:00	-12.8679	66.6383	0	0	17.2352	17.2153	14.7892	83.4362
2021-12-23 02:10:00	-12.8294	66.9295	0	0	17.2085	17.2035	14.7205	83.4793
2021-12-23 02:20:00	-12.9667	67.2292	0	0	17.1778	17.1947	14.6527	83.5642
2021-12-23 02:30:00	-13.1675	67.5319	0	0	17.1429	17.1934	14.5861	83.6755
2021-12-23 02:40:00	-13.28	67.8293	0	0	17.1091	17.1978	14.5199	83.777
2021-12-23 02:50:00	-13.2183	68.1136	0	0	17.081	17.2057	14.4532	83.836
2021-12-23 03:00:00	-13.0937	68.3798	0	0	17.0534	17.211	14.3862	83.8616
2021-12-23 03:10:00	-13.054	68.6232	0	0	17.0152	17.2052	14.3197	83.8873
2021-12-23 03:20:00	-13.1914	68.8413	0	0	16.9569	17.1811	14.2545	83.9442
2021-12-23 03:30:00	-13.4338	69.0378	0	0	16.8854	17.1444	14.1892	84.0381
2021-12-23 03:40:00	-13.6787	69.2173	0	0	16.8173	17.1086	14.1213	84.1596
2021-12-23 03:50:00	-13.8448	69.3854	0	0	16.7676	17.0862	14.0486	84.2989
2021-12-23 04:00:00	-13.914	69.5495	0	0	16.7349	17.0814	13.9727	84.4438
2021-12-23 04:10:00	-13.8797	69.7172	0	0	16.7084	17.0933	13.8974	84.5804
2021-12-23 04:20:00	-13.7519	69.8965	0	0	16.6779	17.1205	13.8263	84.695
2021-12-23 04:30:00	-13.5883	70.096	0	0	16.6429	17.1564	13.7634	84.7738
2021-12-23 04:40:00	-13.4561	70.3244	0	0	16.6091	17.1912	13.7124	84.803
2021-12-23 04:50:00	-13.4061	70.5839	0	0	16.581	17.2155	13.6761	84.773
2021-12-23 05:00:00	-13.4418	70.8579	0	0	16.5533	17.223	13.6474	84.7167
2021-12-23 05:10:00	-13.5581	71.126	0	0	16.5151	17.209	13.6132	84.6923
2021-12-23 05:20:00	-13.7406	71.3737	0	0	16.457	17.171	13.5619	84.7511
2021-12-23 05:30:00	-13.9487	71.6037	0	0	16.3857	17.1254	13.495	84.8693
2021-12-23 05:40:00	-14.1366	71.8214	0	0	16.3174	17.0997	13.4218	84.979
2021-12-23 05:50:00	-14.267	72.0308	0	0	16.2672	17.1178	13.3511	85.0204
2021-12-23 06:00:00	-14.327	72.2305	0	0	16.2341	17.1638	13.2846	85.0224
2021-12-23 06:10:00	-14.3084	72.4182	0	0	16.208	17.198	13.2196	85.0664
2021-12-23 06:20:00	-14.2275	72.5928	0	0	16.1793	17.1852	13.1537	85.2237
2021-12-23 06:30:00	-14.1744	72.7573	0	0	16.146	17.1392	13.0867	85.4559
2021-12-23 06:40:00	-14.2527	72.9157	0	0	16.1106	17.1027	13.0199	85.6599
2021-12-23 06:50:00	-14.5051	73.0728	0	0	16.0757	17.1137	12.9541	85.7426
2021-12-23 07:00:00	-14.7944	73.2375	0	0.5	16.042	17.1594	12.8885	85.7255
2021-12-23 07:10:00	-14.9497	73.4192	0	0.5	16.0095	17.1968	12.821	85.6973
2021-12-23 07:20:00	-14.8597	73.6211	0	0.5	15.978	17.1876	12.7499	85.7379
2021-12-23 07:30:00	-14.59	73.8272	0	0	15.946	17.1431	12.6793	85.8295
2021-12-23 07:40:00	-14.239	74.0178	0	0	15.9113	17.1043	12.6163	85.8963
2021-12-23 07:50:00	-13.8819	74.1833	0	0	15.8722	17.1071	12.5675	85.8733
2021-12-23 08:00:00	-13.5256	74.3423	0	1.51	15.834	17.1301	12.5325	85.8162
2021-12-23 08:10:00	-13.1645	74.5192	0	1.51	15.8053	17.1185	12.5066	85.852
2021-12-23 08:20:00	-12.7684	74.7254	0	1.51	15.793	17.0292	12.4965	86.051
2021-12-23 08:30:00	-12.2347	74.9352	0	0.5	15.7782	16.9447	12.6227	85.889
2021-12-23 08:40:00	-11.4476	75.1158	81	0.5	15.7273	17.0218	13.0733	84.4916
2021-12-23 08:50:00	-10.375	75.2409	81	0.5	15.6158	17.375	14.0103	81.1105
2021-12-23 09:00:00	-9.23339	75.3026	98	2.01	15.5133	17.6729	15.316	76.349
2021-12-23 09:10:00	-8.28532	75.2962	109	2.01	15.5453	17.3214	16.7081	71.6076
2021-12-23 09:20:00	-7.68878	75.2	113	2.01	15.8051	15.8884	17.923	68.1905
2021-12-23 09:30:00	-7.29122	74.9408	123	1.01	16.0467	14.6518	18.9138	66.3021
2021-12-23 09:40:00	-6.88271	74.4361	133	1.01	15.8243	15.8981	19.7613	65.4977
2021-12-23 09:50:00	-6.31075	73.6318	138	1.01	14.7568	21.5822	20.5485	65.2893
2021-12-23 10:00:00	-5.59355	72.5582	139	1.51	13.1618	30.0976	21.3611	64.8275
2021-12-23 10:10:00	-4.78086	71.2616	142	1.51	11.7687	37.7372	22.287	63.0494
2021-12-23 10:20:00	-3.93052	69.7504	142	1.51	11.2422	41.1182	23.4032	59.0574
2021-12-23 10:30:00	-3.12439	67.921	145	2.52	11.524	40.4872	24.6758	53.6867
2021-12-23 10:40:00	-2.44875	65.6495	152	2.52	12.1289	38.2321	26.0051	48.7946
2021-12-23 10:50:00	-1.95839	62.9191	154	2.52	12.6023	36.5977	27.2892	46.097
2021-12-23 11:00:00	-1.61454	60.0325	152	2.01	12.861	36.0653	28.4079	45.7101
2021-12-23 11:10:00	-1.36114	57.3514	153	2.01	13.0408	36.0763	29.2305	46.8071
2021-12-23 11:20:00	-1.15181	55.135	159	2.01	13.2698	36.0952	29.6503	48.5493
2021-12-23 11:30:00	-0.968989	53.3393	153	1.51	13.5701	35.9679	29.809	50.107
2021-12-23 11:40:00	-0.800426	51.864	155	1.51	13.901	35.7647	29.9953	50.6555
2021-12-23 11:50:00	-0.617635	50.6053	113	1.51	14.2236	35.5545	30.4672	49.4608
2021-12-23 12:00:00	-0.343899	49.449	114	2.01	14.5267	35.3563	31.149	46.724
2021-12-23 12:10:00	0.106361	48.2791	108	2.01	14.8154	35.16	31.7678	43.198
2021-12-23 12:20:00	0.742105	47.0219	112	2.01	15.0946	34.9554	32.0659	39.6152
2021-12-23 12:30:00	1.34464	45.7299	100	6.04	15.3649	34.7326	31.9678	36.4203
2021-12-23 12:40:00	1.65328	44.4789	91	6.04	15.6245	34.482	31.505	33.8891
2021-12-23 12:50:00	1.52544	43.3456	91	6.04	15.8717	34.1987	30.7271	32.2863
2021-12-23 13:00:00	1.16951	42.409	90	4.53	16.1072	33.9252	29.8535	31.7888
2021-12-23 13:10:00	0.858675	41.7486	70	4.53	16.3336	33.7318	29.2035	32.5216
2021-12-23 13:20:00	0.774873	41.3934	69	4.53	16.5524	33.6785	29.0639	34.5517
2021-12-23 13:30:00	0.828843	41.2215	69	4.53	16.7598	33.714	29.3721	37.3519
2021-12-23 13:40:00	0.881217	41.0835	65	4.53	16.9483	33.7211	29.8594	40.0449
2021-12-23 13:50:00	0.829914	40.8793	58	4.53	17.1111	33.5949	30.2642	41.826
2021-12-23 14:00:00	0.683663	40.656	60	4.53	17.2492	33.3666	30.4248	42.6885
2021-12-23 14:10:00	0.471673	40.4878	43	4.53	17.3675	33.1473	30.2387	43.0962
2021-12-23 14:20:00	0.219912	40.4342	40	4.53	17.4717	33.0391	29.6143	43.548
2021-12-23 14:30:00	-0.055293	40.5115	40	5.03	17.5691	33.0401	28.5667	44.8442
2021-12-23 14:40:00	-0.339395	40.7282	41	5.03	17.6685	33.0867	27.1736	47.9626
2021-12-23 14:50:00	-0.616064	41.0815	40	5.03	17.777	33.1127	25.5222	53.7186
2021-12-23 15:00:00	-0.863676	41.5367	35	3.52	17.8861	33.0309	23.7905	61.2268
2021-12-23 15:10:00	-1.05964	42.0532	30	3.52	17.9783	32.742	22.21	68.5991
2021-12-23 15:20:00	-1.20103	42.5844	30	3.52	18.0373	32.1642	20.9958	74.0725
2021-12-23 15:30:00	-1.34334	43.0656	26	4.03	18.0626	31.4003	20.1882	77.3137
2021-12-23 15:40:00	-1.55285	43.4291	18	4.03	18.0632	30.6616	19.7239	78.8331
2021-12-23 15:50:00	-1.87131	43.6469	0	4.03	18.0481	30.1609	19.5387	79.1517
2021-12-23 16:00:00	-2.26761	43.8091	0	3.52	18.0263	30.111	19.5679	78.7907
2021-12-23 16:10:00	-2.69719	44.0275	0	3.52	18.0068	30.7247	19.7472	78.2711
2021-12-23 16:20:00	-3.12563	44.3791	0	3.52	17.9984	32.1623	20.0019	78.1166
2021-12-23 16:30:00	-3.5487	44.8365	0	3.02	17.9998	32.5436	19.8612	78.9493
2021-12-23 16:40:00	-3.96776	45.353	0	3.02	17.999	30.4626	19.0355	80.897
2021-12-23 16:50:00	-4.37501	45.8892	0	3.02	17.9971	30.5071	18.5664	82.6625
2021-12-23 17:00:00	-4.73553	46.4269	0	3.52	17.9984	31.5853	18.2234	83.8846
2021-12-23 17:10:00	-5.00936	46.9515	0	3.52	18.003	32.3684	17.7457	84.2902
2021-12-23 17:20:00	-5.18138	47.4503	0	3.52	17.9681	32.3336	17.2921	83.913
2021-12-23 17:30:00	-5.31023	47.9156	0	3.52	17.8322	31.4791	17.2484	83.0224
2021-12-23 17:40:00	-5.46814	48.3405	0	3.52	17.7259	31.112	17.3331	83.53
2021-12-23 17:50:00	-5.69835	48.7239	0	3.52	17.6893	31.3724	17.2738	85.0284
2021-12-23 18:00:00	-5.95793	49.0824	0	4.53	17.6447	31.4691	17.2132	85.7584
2021-12-23 18:10:00	-6.18802	49.4356	0	4.53	17.593	31.4046	17.1539	85.8574
2021-12-23 18:20:00	-6.35581	49.793	0	4.53	17.543	31.2588	17.0883	85.5927
2021-12-23 18:30:00	-6.50575	50.1325	0	7.05	17.5031	31.1117	17.009	85.2312
2021-12-23 18:40:00	-6.69657	50.4266	0	7.05	17.4796	31.029	16.9103	85.004
2021-12-23 18:50:00	-6.94586	50.6592	0	7.05	17.4661	30.9992	16.7974	84.9481
2021-12-23 19:00:00	-7.14894	50.8479	0	4.53	17.4517	30.9848	16.6791	85.0351
2021-12-23 19:10:00	-7.17859	51.0167	0	4.53	17.4257	30.9482	16.5639	85.2363
2021-12-23 19:20:00	-6.99874	51.1789	0	4.53	17.3775	30.853	16.4605	85.5233
2021-12-23 19:30:00	-6.84414	51.3166	0	4.53	17.3089	30.7039	16.3716	85.8678
2021-12-23 19:40:00	-6.99952	51.4061	0	4.53	17.237	30.5591	16.2921	86.2418
2021-12-23 19:50:00	-7.62023	51.4643	0	4.53	17.18	30.4792	16.2167	86.6173
2021-12-23 20:00:00	-8.47708	51.6288	0	3.02	17.1434	30.476	16.1398	86.9664
2021-12-23 20:10:00	-9.2699	52.0596	0	3.02	17.1164	30.498	16.0559	87.261
2021-12-23 20:20:00	-9.78518	52.8383	0	3.02	17.0876	30.4901	15.9599	87.474
2021-12-23 20:30:00	-10.067	53.814	0	1.51	17.0528	30.4324	15.8545	87.6117
2021-12-23 20:40:00	-10.2073	54.7925	0	1.51	17.0181	30.3498	15.7531	87.7235
2021-12-23 20:50:00	-10.2919	55.6263	0	1.51	16.9898	30.2701	15.6694	87.8609
2021-12-23 21:00:00	-10.3905	56.3063	0	1.01	16.9654	30.2042	15.6045	88.0363
2021-12-23 21:10:00	-10.5694	56.8485	0	1.01	16.9313	30.1414	15.5426	88.2118
2021-12-23 21:20:00	-10.8593	57.2795	0	1.01	16.8732	30.0696	15.4674	88.3468
2021-12-23 21:30:00	-11.1857	57.6561	0	1.51	16.7953	29.9908	15.3727	88.4278
2021-12-23 21:40:00	-11.4547	58.0406	0	1.51	16.7256	29.9248	15.2661	88.4764
2021-12-23 21:50:00	-11.6146	58.4719	0	1.51	16.6929	29.8919	15.1561	88.5163
2021-12-23 22:00:00	-11.7396	58.9194	0	0	16.6986	29.8927	15.0496	88.5569
2021-12-23 22:10:00	-11.9273	59.3395	0	0	16.708	29.9018	14.952	88.5891
2021-12-23 22:20:00	-12.218	59.6936	0	0	16.6848	29.8926	14.8686	88.6029
2021-12-23 22:30:00	-12.4824	59.9574	0	2.01	16.6203	29.8584	14.7993	88.6093
2021-12-23 22:40:00	-12.5598	60.1096	0	2.01	16.5417	29.8182	14.737	88.6464
2021-12-23 22:50:00	-12.3748	60.1472	0	2.01	16.478	29.7927	14.6746	88.753
2021-12-23 23:00:00	-12.1052	60.1229	0	1.51	16.44	29.7887	14.6086	88.9265
2021-12-23 23:10:00	-11.9757	60.0995	0	1.51	16.4149	29.7956	14.5408	89.1101
2021-12-23 23:20:00	-12.1247	60.1142	0	1.51	16.3884	29.8016	14.4731	89.2444
2021-12-23 23:30:00	-12.4344	60.1292	0	1.51	16.3547	29.8019	14.4064	89.3048
2021-12-23 23:40:00	-12.7396	60.0926	0	1.51	16.3194	29.8002	14.34	89.3118
2021-12-23 23:50:00	-12.9214	59.9812	0	1.51	16.2885	29.8007	14.2732	89.2887
2021-12-24	-12.998	59.8574	0	1.51	16.2611	29.8036	14.206	89.2633
2021-12-24 00:10:00	-13.013	59.7993	0	1.51	16.2275	29.8037	14.1393	89.2685
2021-12-24 00:20:00	-13.0182	59.8445	0	1.51	16.1775	29.7953	14.0742	89.3365
2021-12-24 00:30:00	-13.0896	59.9102	0	2.52	16.1108	29.7734	14.0098	89.4672
2021-12-24 00:40:00	-13.3076	59.8913	0	2.52	16.0395	29.7339	13.9428	89.6184
2021-12-24 00:50:00	-13.6823	59.7327	0	2.52	15.9766	29.6729	13.87	89.7452
2021-12-24 01:00:00	-14.0145	59.5267	0	1.51	15.9307	29.5975	13.7915	89.8265
2021-12-24 01:10:00	-14.067	59.3933	0	1.51	15.9048	29.5288	13.7123	89.8712
2021-12-24 01:20:00	-13.7377	59.397	0	1.51	15.9014	29.4885	13.6374	89.8904
2021-12-24 01:30:00	-13.328	59.4383	0	3.52	15.9118	29.4819	13.572	89.8951
2021-12-24 01:40:00	-13.2134	59.387	0	3.52	15.9133	29.4926	13.5213	89.8963
2021-12-24 01:50:00	-13.6242	59.1668	0	3.52	15.8826	29.5032	13.49	89.905
2021-12-24 02:00:00	-14.3588	58.8593	0	2.52	15.8169	29.5053	13.4702	89.9283
2021-12-24 02:10:00	-15.1356	58.5759	0	2.52	15.7404	29.5024	13.4371	89.9678
2021-12-24 02:20:00	-15.7148	58.4072	0	2.52	15.6784	29.4986	13.3654	90.025
2021-12-24 02:30:00	-15.9801	58.3829	0	1.01	15.6403	29.4968	13.257	90.095
2021-12-24 02:40:00	-15.8379	58.5217	0	1.01	15.6147	29.4977	13.1486	90.1644
2021-12-24 02:50:00	-15.3113	58.7772	0	1.01	15.5889	29.5022	13.0787	90.2197
2021-12-24 03:00:00	-14.7698	58.9107	0	2.01	15.5569	29.5076	13.0519	90.2568
2021-12-24 03:10:00	-14.6468	58.6482	0	2.01	15.5215	29.5066	13.0292	90.2843
2021-12-24 03:20:00	-15.1934	57.8672	0	2.01	15.486	29.4922	12.9694	90.3113
2021-12-24 03:30:00	-16.1195	56.8961	0	0	15.4522	29.4628	12.8653	90.3426
2021-12-24 03:40:00	-17.035	56.1467	0	0	15.4195	29.4245	12.7539	90.3776
2021-12-24 03:50:00	-17.6462	55.9014	0	0	15.387	29.3838	12.6741	90.4153
2021-12-24 04:00:00	-17.9461	56.0582	0	0	15.3543	29.346	12.6369	90.4529
2021-12-24 04:10:00	-17.9809	56.444	0	0	15.3207	29.3144	12.6162	90.4852
2021-12-24 04:20:00	-17.8022	56.9123	0	0	15.2859	29.2927	12.5842	90.5073
2021-12-24 04:30:00	-17.4792	57.3957	0	0.5	15.2507	29.2835	12.5283	90.5188
2021-12-24 04:40:00	-17.0843	57.8414	0	0.5	15.2177	29.2889	12.4562	90.5252
2021-12-24 04:50:00	-16.6899	58.1947	0	0.5	15.1893	29.3108	12.3767	90.5327
2021-12-24 05:00:00	-16.3686	58.3969	0	1.01	15.1629	29.3454	12.2989	90.5471
2021-12-24 05:10:00	-16.1931	58.3879	0	1.01	15.1286	29.3819	12.2316	90.5747
2021-12-24 05:20:00	-16.2167	58.1417	0	1.01	15.0765	29.4091	12.1835	90.6212
2021-12-24 05:30:00	-16.4352	57.7321	0	0.5	15.0075	29.42	12.1528	90.6855
2021-12-24 05:40:00	-16.8335	57.2514	0	0.5	14.9367	29.4131	12.1236	90.7575
2021-12-24 05:50:00	-17.3641	56.7915	0	0.5	14.8798	29.3876	12.0798	90.8265
2021-12-24 06:00:00	-17.8835	56.4433	0	1.01	14.8421	29.3494	12.0164	90.8803
2021-12-24 06:10:00	-18.2304	56.297	0	1.01	14.815	29.3137	11.9436	90.905
2021-12-24 06:20:00	-18.2925	56.3915	0	1.01	14.7893	29.2958	11.8723	90.8871
2021-12-24 06:30:00	-18.1039	56.612	0	0	14.7594	29.2974	11.8065	90.8377
2021-12-24 06:40:00	-17.7254	56.8155	0	0	14.724	29.3025	11.7412	90.7992
2021-12-24 06:50:00	-17.2323	56.9038	0	0	14.6828	29.294	11.6711	90.8156
2021-12-24 07:00:00	-16.7427	56.9118	0	0	14.6405	29.2659	11.5977	90.8993
2021-12-24 07:10:00	-16.3824	56.8995	0	0	14.6088	29.226	11.5316	91.0214
2021-12-24 07:20:00	-16.2532	56.897	0	0	14.5996	29.183	11.4835	91.1504
2021-12-24 07:30:00	-16.386	56.8469	0	2.01	14.6088	29.1438	11.4527	91.2556
2021-12-24 07:40:00	-16.7983	56.6753	0	2.01	14.6119	29.1128	11.4236	91.3072
2021-12-24 07:50:00	-17.4324	56.3672	0	2.01	14.5835	29.0943	11.38	91.277
2021-12-24 08:00:00	-18.0074	56.0811	0	0	14.5192	29.0892	11.3266	91.2027
2021-12-24 08:10:00	-18.2011	56.0076	0	0	14.4421	29.0939	11.2948	91.2067
2021-12-24 08:20:00	-17.8239	56.2608	0	0	14.3767	29.1048	11.3195	91.4036
2021-12-24 08:30:00	-17.08	56.727	0	0.5	14.3343	29.1146	11.493	91.3781
2021-12-24 08:40:00	-16.2465	57.2505	0	0.5	14.3094	29.1122	11.9827	90.0262
2021-12-24 08:50:00	-15.527	57.6974	83	0.5	14.2953	29.0863	12.9563	86.2316
2021-12-24 09:00:00	-14.9079	57.9992	90	1.01	14.2889	29.0421	14.4041	80.1862
2021-12-24 09:10:00	-14.3353	58.0993	100	1.01	14.2924	29.0061	16.0854	73.7814
2021-12-24 09:20:00	-13.7762	57.9252	106	1.01	14.3077	29.0054	17.7472	68.9876
2021-12-24 09:30:00	-13.2592	57.3563	130	1.51	14.3353	29.042	19.2357	66.4357
2021-12-24 09:40:00	-12.8243	56.2635	146	1.51	14.3732	29.085	20.5267	65.017
2021-12-24 09:50:00	-12.4856	54.6189	146	1.51	14.4194	29.1017	21.6065	63.5215
2021-12-24 10:00:00	-12.1794	52.6961	220	3.52	14.4753	29.0798	22.5353	61.3332
2021-12-24 10:10:00	-11.8276	50.8245	232	3.52	14.5469	29.0332	23.4694	58.6074
2021-12-24 10:20:00	-11.3944	49.2384	204	3.52	14.6403	28.9777	24.5678	55.5533
2021-12-24 10:30:00	-10.9691	47.8908	196	3.52	14.7589	28.9286	25.8526	52.4685
2021-12-24 10:40:00	-10.6641	46.6826	196	3.52	14.9023	28.9005	27.1671	49.7647
2021-12-24 10:50:00	-10.5432	45.5368	196	3.52	15.0699	28.9079	28.3452	47.8545
2021-12-24 11:00:00	-10.5262	44.4417	198	1.51	15.2598	28.9463	29.309	46.8669
2021-12-24 11:10:00	-10.5058	43.398	202	1.51	15.468	28.987	30.0952	46.5633
2021-12-24 11:20:00	-10.4055	42.4128	209	1.51	15.6904	29.0004	30.7474	46.6809
2021-12-24 11:30:00	-10.2391	41.5126	212	1.51	15.9223	28.9764	31.2873	46.969
2021-12-24 11:40:00	-10.0371	40.7275	209	1.51	16.1585	28.9307	31.7082	47.1932
2021-12-24 11:50:00	-9.81866	40.0688	206	1.51	16.3937	28.8804	32.0025	47.1198
2021-12-24 12:00:00	-9.5698	39.4927	215	1.51	16.6262	28.8378	32.2085	46.4997
2021-12-24 12:10:00	-9.27019	38.945	220	1.51	16.8589	28.8087	32.4239	45.0646
2021-12-24 12:20:00	-8.9145	38.3854	233	1.51	17.095	28.7984	32.7481	42.5576
2021-12-24 12:30:00	-8.54183	37.8151	230	2.52	17.333	28.8027	33.1835	39.2308
2021-12-24 12:40:00	-8.19948	37.2429	242	2.52	17.5659	28.8058	33.6067	35.9972
2021-12-24 12:50:00	-7.93577	36.6701	238	2.52	17.7862	28.7911	33.8874	33.7996
2021-12-24 13:00:00	-7.80213	36.0753	235	3.02	17.9917	28.7563	33.9512	33.0163
2021-12-24 13:10:00	-7.85047	35.4329	243	3.02	18.1864	28.7177	33.7965	33.293
2021-12-24 13:20:00	-8.08014	34.7388	236	3.02	18.3748	28.6925	33.4287	34.2259
2021-12-24 13:30:00	-8.33417	34.0524	233	5.03	18.5549	28.6871	32.9477	35.3993
2021-12-24 13:40:00	-8.42674	33.4448	228	5.03	18.7165	28.6938	32.5755	36.3818
2021-12-24 13:50:00	-8.2479	32.9583	238	5.03	18.849	28.7039	32.5373	36.7508
2021-12-24 14:00:00	-7.91302	32.5497	228	5.03	18.9532	28.7104	32.875	36.4463
2021-12-24 14:10:00	-7.5791	32.1602	226	5.03	19.0445	28.7079	33.3921	35.8804
2021-12-24 14:20:00	-7.36305	31.7509	223	5.03	19.1391	28.6915	33.8768	35.4939
2021-12-24 14:30:00	-7.26261	31.342	222	3.52	19.242	28.6611	34.1493	35.6134
2021-12-24 14:40:00	-7.25351	30.9646	211	3.52	19.3437	28.6233	34.0714	36.418
2021-12-24 14:50:00	-7.3142	30.6383	206	3.52	19.4343	28.585	33.5108	38.0764
2021-12-24 15:00:00	-7.43128	30.3481	199	3.02	19.5087	28.5499	32.4648	40.7386
2021-12-24 15:10:00	-7.59282	30.0725	196	3.02	19.5693	28.5179	31.0992	44.5307
2021-12-24 15:20:00	-7.79649	29.7972	150	3.02	19.6185	28.4885	29.5895	49.5685
2021-12-24 15:30:00	-8.06829	29.5282	145	3.02	19.6578	28.4591	28.0586	55.64
2021-12-24 15:40:00	-8.43947	29.2758	133	3.02	19.6872	28.425	26.5613	62.1071
2021-12-24 15:50:00	-8.91926	29.0484	0	3.02	19.7065	28.3811	25.1481	68.3081
2021-12-24 16:00:00	-9.45151	28.8503	0	4.03	19.7148	28.3335	23.8761	73.7691
2021-12-24 16:10:00	-9.96801	28.685	0	4.03	19.71	28.3023	22.8115	78.26
2021-12-24 16:20:00	-10.4237	28.5549	0	4.03	19.6902	28.3076	22.0189	81.5733
2021-12-24 16:30:00	-10.8425	28.4588	0	3.02	19.6578	28.347	21.487	83.7419
2021-12-24 16:40:00	-11.2608	28.395	0	3.02	19.6208	28.3884	21.1054	85.1106
2021-12-24 16:50:00	-11.6925	28.363	0	3.02	19.5876	28.3983	20.7588	86.0412
2021-12-24 17:00:00	-12.0827	28.3655	0	3.02	19.559	28.3684	20.3898	86.7418
2021-12-24 17:10:00	-12.3644	28.4058	0	3.02	19.526	28.3232	20.0165	87.2209
2021-12-24 17:20:00	-12.5081	28.4839	0	3.02	19.479	28.2893	19.6617	87.4743
2021-12-24 17:30:00	-12.5964	28.5901	0	4.03	19.416	28.2794	19.3378	87.5271
2021-12-24 17:40:00	-12.7327	28.7127	0	4.03	19.3441	28.2883	19.0437	87.4418
2021-12-24 17:50:00	-12.9766	28.8522	0	4.03	19.2712	28.3097	18.7774	87.2837
2021-12-24 18:00:00	-13.2581	29.0452	0	2.52	19.2013	28.3377	18.5367	87.118
2021-12-24 18:10:00	-13.4833	29.3345	0	2.52	19.1341	28.3671	18.3197	87.01
2021-12-24 18:20:00	-13.5987	29.7378	0	2.52	19.0686	28.3923	18.1243	87.0234
2021-12-24 18:30:00	-13.6708	30.1975	0	2.01	19.0039	28.408	17.9482	87.1662
2021-12-24 18:40:00	-13.7883	30.6417	0	2.01	18.9392	28.4088	17.7887	87.3735
2021-12-24 18:50:00	-14.002	31.0195	0	2.01	18.8736	28.3897	17.6433	87.5767
2021-12-24 19:00:00	-14.2494	31.341	0	2.01	18.807	28.3541	17.5082	87.7363
2021-12-24 19:10:00	-14.4472	31.6277	0	2.01	18.7401	28.3168	17.378	87.8515
2021-12-24 19:20:00	-14.5462	31.8933	0	2.01	18.6734	28.293	17.2474	87.9242
2021-12-24 19:30:00	-14.5993	32.1276	0	2.52	18.6072	28.2881	17.1142	87.9631
2021-12-24 19:40:00	-14.6781	32.3164	0	2.52	18.5405	28.2944	16.9801	87.9861
2021-12-24 19:50:00	-14.846	32.4712	0	2.52	18.4727	28.3035	16.847	88.0114
2021-12-24 20:00:00	-15.1422	32.6803	0	0.5	18.4043	28.3089	16.7149	88.0459
2021-12-24 20:10:00	-15.6012	33.0466	0	0.5	18.3379	28.3066	16.5816	88.0816
2021-12-24 20:20:00	-16.2081	33.6261	0	0.5	18.2758	28.293	16.4447	88.1101
2021-12-24 20:30:00	-16.8012	34.3369	0	0	18.2156	28.2664	16.306	88.1334
2021-12-24 20:40:00	-17.1916	35.0715	0	0	18.148	28.228	16.1734	88.1675
2021-12-24 20:50:00	-17.2736	35.7548	0	0	18.0638	28.1796	16.0546	88.2284
2021-12-24 21:00:00	-17.1889	36.4073	0	0	17.9632	28.1306	15.9511	88.3105
2021-12-24 21:10:00	-17.1248	37.0674	0	0	17.8588	28.1005	15.8561	88.3797
2021-12-24 21:20:00	-17.2017	37.7449	0	0	17.7641	28.1091	15.7621	88.4004
2021-12-24 21:30:00	-17.3409	38.3652	0	1.51	17.6867	28.1517	15.6647	88.3589
2021-12-24 21:40:00	-17.427	38.8381	0	1.51	17.6272	28.1924	15.5631	88.2697
2021-12-24 21:50:00	-17.4163	39.1204	0	1.51	17.5853	28.1938	15.457	88.1492
2021-12-24 22:00:00	-17.4786	39.309	0	1.01	17.5553	28.1526	15.3502	88.0229
2021-12-24 22:10:00	-17.823	39.5265	0	1.01	17.5244	28.1091	15.2514	87.9272
2021-12-24 22:20:00	-18.5237	39.8636	0	1.01	17.4797	28.1058	15.1699	87.8987
2021-12-24 22:30:00	-19.2545	40.3149	0	0	17.4173	28.1479	15.1048	87.9451
2021-12-24 22:40:00	-19.6151	40.8577	0	0	17.3448	28.192	15.0423	88.0368
2021-12-24 22:50:00	-19.4047	41.4624	0	0	17.2707	28.1923	14.968	88.1416
2021-12-24 23:00:00	-19.014	42.079	0	0	17.2005	28.1355	14.8762	88.2398
2021-12-24 23:10:00	-18.9435	42.6541	0	0	17.1358	28.0508	14.7725	88.327
2021-12-24 23:20:00	-19.4611	43.1591	0	0	17.0776	27.97	14.6634	88.3999
2021-12-24 23:30:00	-20.1457	43.6396	0	0.5	17.0257	27.9108	14.5552	88.4555
2021-12-24 23:40:00	-20.4486	44.1547	0	0.5	16.9777	27.8733	14.4543	88.4904
2021-12-24 23:50:00	-20.0496	44.7299	0	0.5	16.9312	27.8563	14.3671	88.5016
2021-12-25	-19.3062	45.2889	0	0	16.8838	27.8587	14.295	88.4958
2021-12-25 00:10:00	-18.7014	45.7372	0	0	16.8331	27.8794	14.2337	88.4925
2021-12-25 00:20:00	-18.5463	46.0274	0	0	16.7766	27.9168	14.1781	88.5114
2021-12-25 00:30:00	-18.6411	46.2532	0	1.01	16.7133	27.9619	14.1209	88.5623
2021-12-25 00:40:00	-18.6918	46.5339	0	1.01	16.644	27.9947	14.0517	88.6412
2021-12-25 00:50:00	-18.5236	46.9418	0	1.01	16.5699	27.9953	13.9602	88.7432
2021-12-25 01:00:00	-18.3154	47.4083	0	1.01	16.4955	27.9627	13.8511	88.8557
2021-12-25 01:10:00	-18.3117	47.8388	0	1.01	16.4305	27.9201	13.7482	88.9557
2021-12-25 01:20:00	-18.6419	48.1628	0	1.01	16.3843	27.8918	13.6763	89.0202
2021-12-25 01:30:00	-19.0938	48.3815	0	0.5	16.3549	27.887	13.6399	89.0398
2021-12-25 01:40:00	-19.3922	48.5091	0	0.5	16.3253	27.8946	13.6171	89.0232
2021-12-25 01:50:00	-19.3908	48.565	0	0.5	16.278	27.9024	13.5844	88.9808
2021-12-25 02:00:00	-19.3264	48.5839	0	1.01	16.2101	27.9043	13.5294	88.9397
2021-12-25 02:10:00	-19.5067	48.603	0	1.01	16.138	27.9022	13.4539	88.9491
2021-12-25 02:20:00	-20.083	48.6595	0	1.01	16.079	27.8985	13.3609	89.0579
2021-12-25 02:30:00	-20.7423	48.7897	0	0	16.0398	27.8956	13.2573	89.2522
2021-12-25 02:40:00	-21.0859	49.03	0	0	16.0133	27.8965	13.1552	89.4363
2021-12-25 02:50:00	-20.8876	49.3927	0	0	15.9912	27.9038	13.0671	89.5117
2021-12-25 03:00:00	-20.4333	49.8197	0	1.01	15.9657	27.9132	12.9965	89.4665
2021-12-25 03:10:00	-20.1034	50.2397	0	1.01	15.9297	27.9117	12.9356	89.4023
2021-12-25 03:20:00	-20.1421	50.5932	0	1.01	15.8761	27.8863	12.8757	89.426
2021-12-25 03:30:00	-20.3891	50.8559	0	1.51	15.8072	27.8415	12.8118	89.5615
2021-12-25 03:40:00	-20.6091	51.01	0	1.51	15.7368	27.8053	12.7433	89.7256
2021-12-25 03:50:00	-20.6423	51.0437	0	1.51	15.6795	27.8065	12.6702	89.829
2021-12-25 04:00:00	-20.5518	50.9629	0	0	15.6406	27.846	12.5964	89.8425
2021-12-25 04:10:00	-20.4421	50.777	0	0	15.6136	27.8886	12.5311	89.8145
2021-12-25 04:20:00	-20.3708	50.5134	0	0	15.591	27.8975	12.4837	89.7978
2021-12-25 04:30:00	-20.2558	50.2541	0	1.01	15.5655	27.8647	12.4529	89.8178
2021-12-25 04:40:00	-19.9896	50.0905	0	1.01	15.5296	27.8196	12.4236	89.8645
2021-12-25 04:50:00	-19.5654	50.0651	0	1.01	15.4762	27.7936	12.3799	89.9253
2021-12-25 05:00:00	-19.2772	50.0732	0	1.51	15.4073	27.7951	12.317	89.9916
2021-12-25 05:10:00	-19.4744	49.9828	0	1.51	15.3369	27.8025	12.2442	90.0597
2021-12-25 05:20:00	-20.3119	49.7387	0	1.51	15.2794	27.7928	12.1716	90.1263
2021-12-25 05:30:00	-21.3676	49.5123	0	1.01	15.2404	27.76	12.1039	90.1911
2021-12-25 05:40:00	-22.1126	49.5169	0	1.01	15.2134	27.7201	12.0389	90.2577
2021-12-25 05:50:00	-22.2092	49.8672	0	1.01	15.1913	27.6903	11.9738	90.3295
2021-12-25 06:00:00	-21.8877	50.3844	0	0.5	15.1664	27.6799	11.9074	90.4039
2021-12-25 06:10:00	-21.4833	50.8356	0	0.5	15.1304	27.6876	11.8403	90.4696
2021-12-25 06:20:00	-21.247	51.0705	0	0.5	15.0752	27.7112	11.7732	90.5153
2021-12-25 06:30:00	-21.1788	51.1845	0	0.5	15.0039	27.7457	11.7066	90.5432
2021-12-25 06:40:00	-21.2326	51.3182	0	0.5	14.9338	27.7816	11.64	90.5728
2021-12-25 06:50:00	-21.3751	51.5674	0	0.5	14.8829	27.8097	11.5733	90.6241
2021-12-25 07:00:00	-21.6119	51.8933	0	0.5	14.8529	27.8225	11.5064	90.6881
2021-12-25 07:10:00	-21.9555	52.2328	0	0.5	14.8247	27.8155	11.4397	90.7184
2021-12-25 07:20:00	-22.3822	52.5318	0	0.5	14.778	27.7847	11.3737	90.6682
2021-12-25 07:30:00	-22.7612	52.7645	0	1.01	14.7094	27.7392	11.3078	90.5744
2021-12-25 07:40:00	-22.9419	52.9101	0	1.01	14.637	27.7045	11.2411	90.5826
2021-12-25 07:50:00	-22.8134	52.9748	0	1.01	14.5803	27.7067	11.1726	90.8386
2021-12-25 08:00:00	-22.3843	53.046	0	0.5	14.5446	27.746	11.1226	91.2195
2021-12-25 08:10:00	-21.6848	53.2257	0	0.5	14.5177	27.7882	11.1384	91.2529
2021-12-25 08:20:00	-20.7795	53.5619	0	0.5	14.486	27.798	11.2698	90.4488
2021-12-25 08:30:00	-19.8345	53.9408	0	1.01	14.4472	27.7669	11.5847	88.535
2021-12-25 08:40:00	-19.0348	54.2193	0	1.01	14.413	27.7217	12.1749	85.5224
2021-12-25 08:50:00	-18.4947	54.2817	0	1.01	14.3958	27.6912	13.1308	81.45
2021-12-25 09:00:00	-18.1197	54.0952	80	1.01	14.3966	27.6862	14.4303	76.7028
2021-12-25 09:10:00	-17.7763	53.6422	98	1.01	14.4014	27.6944	15.9051	72.1157
2021-12-25 09:20:00	-17.3731	52.9318	100	1.01	14.3957	27.7023	17.3789	68.5388
2021-12-25 09:30:00	-16.9421	52.052	103	1.51	14.3814	27.7036	18.748	66.2515
2021-12-25 09:40:00	-16.5384	51.1052	115	1.51	14.3821	27.7014	20.003	64.7916
2021-12-25 09:50:00	-16.1994	50.1632	120	1.51	14.4221	27.6995	21.1432	63.6496
2021-12-25 10:00:00	-15.9093	49.2058	124	2.01	14.5081	27.6995	22.2572	62.4009
2021-12-25 10:10:00	-15.6427	48.1956	132	2.01	14.6238	27.7	23.55	60.7314
2021-12-25 10:20:00	-15.373	47.1089	145	2.01	14.7514	27.6997	25.2264	58.3456
2021-12-25 10:30:00	-15.0707	45.9627	145	3.02	14.8817	27.6986	27.1803	55.391
2021-12-25 10:40:00	-14.7059	44.7809	151	3.02	15.0163	27.6986	28.9019	52.5902
2021-12-25 10:50:00	-14.2779	43.594	158	3.02	15.1575	27.7017	29.866	50.6883
2021-12-25 11:00:00	-13.8748	42.4501	160	2.52	15.3103	27.7063	30.001	49.8186
2021-12-25 11:10:00	-13.6003	41.4008	205	2.52	15.4832	27.7057	29.8242	49.3192
2021-12-25 11:20:00	-13.5024	40.4795	196	2.52	15.6842	27.6932	29.8837	48.488
2021-12-25 11:30:00	-13.4623	39.6658	201	3.02	15.9124	27.6662	30.3949	47.1168
2021-12-25 11:40:00	-13.3305	38.9289	208	3.02	16.1542	27.6275	31.1413	45.6393
2021-12-25 11:50:00	-13.0228	38.2362	202	3.02	16.3957	27.5804	31.8811	44.522
2021-12-25 12:00:00	-12.6499	37.5484	212	3.02	16.6304	27.5338	32.5123	43.8441
2021-12-25 12:10:00	-12.3587	36.8249	217	3.02	16.8615	27.5035	33.1144	43.1811
2021-12-25 12:20:00	-12.2237	36.0524	228	3.02	17.0928	27.5055	33.7781	42.0845
2021-12-25 12:30:00	-12.1059	35.2973	231	3.52	17.326	27.5389	34.542	40.4705
2021-12-25 12:40:00	-11.8268	34.6411	236	3.52	17.5599	27.5808	35.3778	38.7297
2021-12-25 12:50:00	-11.3193	34.1333	239	3.52	17.7932	27.6074	36.2511	37.2792
2021-12-25 13:00:00	-10.8474	33.7284	239	2.01	18.0257	27.6108	37.0749	36.339
2021-12-25 13:10:00	-10.7363	33.3635	229	2.01	18.259	27.6035	37.6938	35.8735
2021-12-25 13:20:00	-11.1328	32.993	228	2.01	18.4945	27.5996	37.9513	35.8273
2021-12-25 13:30:00	-11.6536	32.6221	227	3.52	18.7311	27.6028	37.8435	36.0521
2021-12-25 13:40:00	-11.8178	32.2654	225	3.52	18.964	27.6042	37.564	36.2786
2021-12-25 13:50:00	-11.3486	31.9354	227	3.52	19.1884	27.5939	37.3161	36.2356
2021-12-25 14:00:00	-10.5766	31.6374	222	3.02	19.3997	27.5677	37.1617	35.8895
2021-12-25 14:10:00	-9.94463	31.3756	222	3.02	19.5937	27.5284	36.979	35.5151
2021-12-25 14:20:00	-9.75269	31.1462	221	3.02	19.7661	27.4796	36.6355	35.4097
2021-12-25 14:30:00	-9.87695	30.9224	218	2.52	19.9144	27.4312	36.062	35.9251
2021-12-25 14:40:00	-10.1152	30.673	208	2.52	20.038	27.4013	35.2712	37.4848
2021-12-25 14:50:00	-10.3058	30.3807	205	2.52	20.1363	27.4081	34.2823	40.5036
2021-12-25 15:00:00	-10.4071	30.0697	204	2.01	20.2119	27.4479	33.1506	44.8742
2021-12-25 15:10:00	-10.3999	29.7717	200	2.01	20.2704	27.4889	31.9786	49.8114
2021-12-25 15:20:00	-10.3052	29.5049	175	2.01	20.3181	27.4979	30.8689	54.501
2021-12-25 15:30:00	-10.2636	29.2477	138	1.51	20.3576	27.4671	29.8083	58.7802
2021-12-25 15:40:00	-10.4377	28.9706	0	1.51	20.3875	27.4222	28.6328	63.3313
2021-12-25 15:50:00	-10.9143	28.6698	0	1.51	20.4059	27.3905	27.1741	68.8703
2021-12-25 16:00:00	-11.555	28.4167	0	3.02	20.4123	27.3835	25.4793	75.2109
2021-12-25 16:10:00	-12.1797	28.2964	0	3.02	20.4076	27.3919	23.8752	80.9946
2021-12-25 16:20:00	-12.6706	28.3604	0	3.02	20.393	27.4053	22.7009	84.8122
2021-12-25 16:30:00	-13.0953	28.56	0	3.52	20.368	27.4142	22.0476	86.3138
2021-12-25 16:40:00	-13.5555	28.828	0	3.52	20.3301	27.4109	21.6841	86.5261
2021-12-25 16:50:00	-14.1074	29.1084	0	3.52	20.2767	27.3882	21.3611	86.5523
2021-12-25 17:00:00	-14.6717	29.3787	0	3.02	20.2104	27.3497	20.9611	86.8963
2021-12-25 17:10:00	-15.1442	29.6228	0	3.02	20.1401	27.3132	20.5379	87.2832
2021-12-25 17:20:00	-15.4577	29.8374	0	3.02	20.0751	27.2969	20.1558	87.3927
2021-12-25 17:30:00	-15.6566	30.0589	0	2.01	20.0153	27.3019	19.8392	87.155
2021-12-25 17:40:00	-15.8055	30.3307	0	2.01	19.9486	27.3067	19.5611	86.8259
2021-12-25 17:50:00	-15.9498	30.6763	0	2.01	19.8626	27.289	19.2914	86.6783
2021-12-25 18:00:00	-16.0776	31.0603	0	1.51	19.7583	27.2477	19.0178	86.8031
2021-12-25 18:10:00	-16.1665	31.4359	0	1.51	19.6542	27.2095	18.7513	87.055
2021-12-25 18:20:00	-16.2081	31.7739	0	1.51	19.5695	27.2024	18.5042	87.275
2021-12-25 18:30:00	-16.2361	32.0966	0	3.02	19.5065	27.2324	18.285	87.3943
2021-12-25 18:40:00	-16.292	32.4355	0	3.02	19.445	27.2767	18.0968	87.4614
2021-12-25 18:50:00	-16.3966	32.8074	0	3.02	19.3642	27.3112	17.9423	87.5317
2021-12-25 19:00:00	-16.5097	33.1849	0	2.52	19.2608	27.323	17.8129	87.6292
2021-12-25 19:10:00	-16.5796	33.5324	0	2.52	19.1553	27.3141	17.6855	87.7376
2021-12-25 19:20:00	-16.576	33.8171	0	2.52	19.0689	27.2875	17.5365	87.8381
2021-12-25 19:30:00	-16.5312	34.0149	0	3.52	19.0051	27.2504	17.3636	87.9187
2021-12-25 19:40:00	-16.4892	34.1033	0	3.52	18.9441	27.215	17.1916	87.9768
2021-12-25 19:50:00	-16.4916	34.0778	0	3.52	18.865	27.194	17.0469	88.0104
2021-12-25 20:00:00	-16.5738	33.9876	0	4.03	18.7636	27.1906	16.9379	88.0205
2021-12-25 20:10:00	-16.7696	33.8919	0	4.03	18.6577	27.1962	16.8498	88.0119
2021-12-25 20:20:00	-17.0766	33.8435	0	4.03	18.5662	27.2016	16.766	87.9899
2021-12-25 20:30:00	-17.3841	33.8762	0	3.02	18.4955	27.2026	16.675	87.9588
2021-12-25 20:40:00	-17.5612	34.0203	0	3.02	18.4355	27.2011	16.5709	87.9226
2021-12-25 20:50:00	-17.543	34.2791	0	3.02	18.3752	27.1995	16.4487	87.885
2021-12-25 21:00:00	-17.4598	34.576	0	2.01	18.3097	27.1991	16.3119	87.8491
2021-12-25 21:10:00	-17.4781	34.8193	0	2.01	18.2412	27.1996	16.1753	87.8168
2021-12-25 21:20:00	-17.6872	34.9532	0	2.01	18.1728	27.2003	16.0543	87.7902
2021-12-25 21:30:00	-17.9477	35.0272	0	3.02	18.1059	27.2009	15.9525	87.7749
2021-12-25 21:40:00	-18.078	35.1107	0	3.02	18.0397	27.2007	15.8582	87.7813
2021-12-25 21:50:00	-17.9644	35.251	0	3.02	17.9735	27.1992	15.7591	87.8198
2021-12-25 22:00:00	-17.6953	35.4302	0	3.02	17.9069	27.1974	15.6533	87.8869
2021-12-25 22:10:00	-17.3964	35.6184	0	3.02	17.8401	27.1976	15.5526	87.9613
2021-12-25 22:20:00	-17.2056	35.7937	0	3.02	17.7733	27.2027	15.4695	88.0207
2021-12-25 22:30:00	-17.2971	35.9575	0	3.02	17.7066	27.2097	15.4044	88.0578
2021-12-25 22:40:00	-17.8513	36.1158	0	3.02	17.6399	27.2087	15.3424	88.084
2021-12-25 22:50:00	-18.9153	36.2941	0	3.02	17.5734	27.1897	15.2677	88.1122
2021-12-25 23:00:00	-20.1393	36.5771	0	2.01	17.5069	27.1537	15.174	88.1469
2021-12-25 23:10:00	-21.1003	37.06	0	2.01	17.4402	27.1163	15.0674	88.1818
2021-12-25 23:20:00	-21.5192	37.7904	0	2.01	17.3731	27.0936	14.9546	88.2103
2021-12-25 23:30:00	-21.5445	38.6738	0	0	17.306	27.0905	14.8444	88.2346
2021-12-25 23:40:00	-21.4039	39.5896	0	0	17.2394	27.0966	14.7474	88.2688
2021-12-25 23:50:00	-21.2837	40.436	0	0	17.1741	27.1008	14.674	88.3268
2021-12-26	-21.2476	41.1679	0	0.5	17.1093	27.0993	14.6185	88.4047
2021-12-26 00:10:00	-21.3367	41.7506	0	0.5	17.0423	27.098	14.5543	88.4744
2021-12-26 00:20:00	-21.5742	42.1802	0	0.5	16.9706	27.1031	14.4542	88.5071
2021-12-26 00:30:00	-21.9305	42.5436	0	0.5	16.897	27.1121	14.3166	88.5015
2021-12-26 00:40:00	-22.366	42.9447	0	0.5	16.8313	27.1113	14.1738	88.4921
2021-12-26 00:50:00	-22.7979	43.454	0	0.5	16.7836	27.0865	14.0597	88.5149
2021-12-26 01:00:00	-23.0152	44.0422	0	0.5	16.7529	27.0419	13.9852	88.5692
2021-12-26 01:10:00	-22.783	44.662	0	0.5	16.7236	27.0056	13.9312	88.6068
2021-12-26 01:20:00	-22.0212	45.2611	0	0.5	16.6798	27.0063	13.8772	88.5777
2021-12-26 01:30:00	-21.1102	45.7724	0	2.52	16.6166	27.0452	13.8131	88.4863
2021-12-26 01:40:00	-20.5148	46.1264	0	2.52	16.5438	27.0879	13.7429	88.4078
2021-12-26 01:50:00	-20.5452	46.2965	0	2.52	16.4721	27.0982	13.6716	88.4203
2021-12-26 02:00:00	-21.0504	46.3854	0	2.52	16.4057	27.0672	13.6026	88.5409
2021-12-26 02:10:00	-21.7944	46.5189	0	2.52	16.3405	27.0219	13.5371	88.7069
2021-12-26 02:20:00	-22.5553	46.7828	0	2.52	16.2719	26.9911	13.4763	88.8512
2021-12-26 02:30:00	-23.153	47.1422	0	1.01	16.2006	26.9858	13.4167	88.9407
2021-12-26 02:40:00	-23.4153	47.5399	0	1.01	16.1341	26.9942	13.3488	88.987
2021-12-26 02:50:00	-23.2704	47.9393	0	1.01	16.0806	27.0026	13.263	89.0047
2021-12-26 03:00:00	-22.9445	48.365	0	1.51	16.0422	27.0046	13.1605	89.0158
2021-12-26 03:10:00	-22.7189	48.8526	0	1.51	16.0141	27.0023	13.0564	89.0524
2021-12-26 03:20:00	-22.7698	49.4158	0	1.51	15.991	26.9985	12.9667	89.1458
2021-12-26 03:30:00	-22.9611	50.0033	0	0	15.9659	26.9958	12.8963	89.2913
2021-12-26 03:40:00	-23.0989	50.5512	0	0	15.9302	26.9967	12.8358	89.4363
2021-12-26 03:50:00	-23.0673	51.0143	0	0	15.8753	27.0035	12.7751	89.5265
2021-12-26 04:00:00	-22.9817	51.4012	0	0	15.8039	27.0123	12.7094	89.5541
2021-12-26 04:10:00	-23	51.7309	0	0	15.7337	27.0109	12.6411	89.5712
2021-12-26 04:20:00	-23.2154	52.0253	0	0	15.683	26.9872	12.5729	89.6332
2021-12-26 04:30:00	-23.5282	52.3154	0	0	15.6535	26.9449	12.506	89.7473
2021-12-26 04:40:00	-23.8029	52.6341	0	0	15.6252	26.9084	12.4397	89.8588
2021-12-26 04:50:00	-23.9387	52.9984	0	0	15.5774	26.9029	12.3734	89.91
2021-12-26 05:00:00	-23.937	53.3778	0	0	15.5073	26.9332	12.3068	89.8865
2021-12-26 05:10:00	-23.8185	53.7334	0	0	15.4351	26.9771	12.24	89.8304
2021-12-26 05:20:00	-23.634	54.0423	0	0	15.3825	27.011	12.1734	89.7868
2021-12-26 05:30:00	-23.5247	54.3302	0	0.5	15.3525	27.0225	12.107	89.7862
2021-12-26 05:40:00	-23.6483	54.6317	0	0.5	15.3248	27.0138	12.0403	89.8389
2021-12-26 05:50:00	-24.0662	54.9667	0	0.5	15.2776	26.9878	11.9729	89.9535
2021-12-26 06:00:00	-24.5533	55.3103	0	0	15.2077	26.9513	11.9052	90.1095
2021-12-26 06:10:00	-24.8316	55.63	0	0	15.1354	26.9159	11.8387	90.2492
2021-12-26 06:20:00	-24.7481	55.9066	0	0	15.0822	26.893	11.7749	90.3135
2021-12-26 06:30:00	-24.5216	56.1626	0	0	15.0517	26.8872	11.7122	90.3005
2021-12-26 06:40:00	-24.4394	56.4278	0	0	15.0241	26.8931	11.645	90.2819
2021-12-26 06:50:00	-24.6679	56.7211	0	0	14.9784	26.9051	11.5676	90.3325
2021-12-26 07:00:00	-25.0147	57.0283	0	0	14.9104	26.9152	11.486	90.4481
2021-12-26 07:10:00	-25.221	57.3292	0	0	14.8378	26.9124	11.4214	90.5224
2021-12-26 07:20:00	-25.1356	57.6096	0	0	14.7794	26.8862	11.395	90.4466
2021-12-26 07:30:00	-24.9267	57.8727	0	0	14.7417	26.8419	11.394	90.2873
2021-12-26 07:40:00	-24.8216	58.1249	0	0	14.7151	26.8059	11.3606	90.339
2021-12-26 07:50:00	-24.9248	58.375	0	0	14.689	26.8056	11.2371	90.8966
2021-12-26 08:00:00	-24.9767	58.6383	0	0	14.6579	26.8425	11.0631	91.6879
2021-12-26 17:40:00	-14.7411	37.3656	0	0	19.0154	26.6826	14.8128	84.9437
2021-12-26 17:50:00	-14.6859	38.0283	0	0	18.9276	26.6477	14.9665	85.6558
2021-12-26 18:00:00	-14.6997	38.6473	0	0	18.823	26.6084	15.1572	86.2092
2021-12-26 18:10:00	-14.896	39.1415	0	0	18.7016	26.5655	15.3823	86.598
2021-12-26 18:20:00	-15.3244	39.4684	0	0	18.5679	26.5266	15.6057	86.8441
2021-12-26 18:30:00	-15.8436	39.6989	0	0	18.4281	26.5022	15.7766	86.9823
2021-12-26 18:40:00	-16.2776	39.925	0	0	18.2884	26.5002	15.852	87.047
2021-12-26 18:50:00	-16.519	40.2138	0	0	18.1528	26.508	15.8483	87.0727
2021-12-26 19:00:00	-16.6654	40.5585	0	0	18.0245	26.5041	15.8085	87.0934
2021-12-26 19:10:00	-16.8523	40.9391	0	0	17.9066	26.4714	15.7712	87.1391
2021-12-26 19:20:00	-17.1673	41.3421	0	0	17.8024	26.4263	15.7411	87.2082
2021-12-26 19:30:00	-17.5557	41.7752	0	0	17.7151	26.4002	15.7079	87.2851
2021-12-26 19:40:00	-17.9364	42.2496	0	0	17.6465	26.4187	15.662	87.3559
2021-12-26 19:50:00	-18.2419	42.7785	0	0	17.5857	26.4638	15.5994	87.4208
2021-12-26 20:00:00	-18.4433	43.3802	0	0	17.5163	26.4978	15.5185	87.4863
2021-12-26 20:10:00	-18.5194	44.0741	0	0	17.4249	26.4889	15.4194	87.5573
2021-12-26 20:20:00	-18.4714	44.8506	0	0	17.3196	26.4482	15.3133	87.6286
2021-12-26 20:30:00	-18.3684	45.6146	0	0	17.2182	26.4059	15.2167	87.6898
2021-12-26 20:40:00	-18.2919	46.2554	0	0	17.1363	26.3886	15.143	87.7329
2021-12-26 20:50:00	-18.301	46.7017	0	0	17.0711	26.3922	15.0826	87.7633
2021-12-26 21:00:00	-18.3885	47.0005	0	0	17.012	26.3996	15.0158	87.7931
2021-12-26 21:10:00	-18.5347	47.2204	0	0	16.9494	26.3962	14.9262	87.8317
2021-12-26 21:20:00	-18.7175	47.418	0	0	16.8823	26.3892	14.8212	87.8717
2021-12-26 21:30:00	-18.9072	47.6138	0	0	16.8137	26.3956	14.7186	87.8978
2021-12-26 21:40:00	-19.0726	47.8217	0	0	16.746	26.4285	14.6345	87.8983
2021-12-26 21:50:00	-19.1902	48.0545	0	0	16.6796	26.4724	14.568	87.8883
2021-12-26 22:00:00	-19.2599	48.3219	0	0	16.6133	26.4992	14.511	87.8944
2021-12-26 22:10:00	-19.2857	48.6334	0	0	16.5465	26.4855	14.4553	87.9393
2021-12-26 22:20:00	-19.2806	48.9897	0	0	16.4794	26.4443	14.3932	88.0121
2021-12-26 22:30:00	-19.284	49.3667	0	0	16.4131	26.405	14.3174	88.087
2021-12-26 22:40:00	-19.3403	49.7357	0	0	16.3481	26.3926	14.2226	88.1414
2021-12-26 22:50:00	-19.4708	50.0781	0	0	16.2828	26.3992	14.1176	88.1746
2021-12-26 23:00:00	-19.629	50.4051	0	0	16.2143	26.4019	14.0179	88.1962
2021-12-26 23:10:00	-19.7556	50.7334	0	0	16.1411	26.3815	13.9369	88.2158
2021-12-26 23:20:00	-19.8199	51.0675	0	0	16.0695	26.3438	13.8716	88.2431
2021-12-26 23:30:00	-19.8765	51.3759	0	0	16.0097	26.3061	13.8121	88.288
2021-12-26 23:40:00	-19.9957	51.6205	0	0	15.9695	26.2838	13.7493	88.3573
2021-12-26 23:50:00	-20.1945	51.7919	0	0	15.9409	26.2807	13.6822	88.4345
2021-12-27	-20.3318	51.9657	0	0	15.9083	26.2952	13.6137	88.4929
2021-12-27 00:10:00	-20.2373	52.2336	0	0	15.8583	26.3247	13.546	88.5107
2021-12-27 00:20:00	-19.8358	52.6483	0	0	15.7916	26.3614	13.4794	88.5021
2021-12-27 00:30:00	-19.3344	53.1475	0	0.5	15.7157	26.3947	13.4132	88.4977
2021-12-27 00:40:00	-18.9923	53.6477	0	0.5	15.6378	26.415	13.3469	88.5229
2021-12-27 00:50:00	-18.97	54.0784	0	0.5	15.5661	26.4187	13.2802	88.5658
2021-12-27 01:00:00	-19.1337	54.4085	0	1.51	15.509	26.4049	13.2134	88.5975
2021-12-27 01:10:00	-19.2958	54.6143	0	1.51	15.4724	26.3741	13.1466	88.5952
2021-12-27 01:20:00	-19.3372	54.6923	0	1.51	15.4455	26.3359	13.08	88.5796
2021-12-27 01:30:00	-19.3441	54.699	0	0.5	15.4098	26.3043	13.0133	88.5909
2021-12-27 01:40:00	-19.4401	54.7021	0	0.5	15.3503	26.2911	12.9467	88.6624
2021-12-27 01:50:00	-19.6926	54.7438	0	0.5	15.2768	26.2928	12.88	88.7742
2021-12-27 02:00:00	-19.9999	54.7913	0	1.01	15.2105	26.2991	12.8133	88.8826
2021-12-27 02:10:00	-20.2297	54.7974	0	1.01	15.1689	26.301	12.7467	88.9496
2021-12-27 02:20:00	-20.3023	54.7474	0	1.01	15.1424	26.2992	12.68	88.9798
2021-12-27 02:30:00	-20.2953	54.7216	0	0	15.1093	26.2993	12.6133	88.9963
2021-12-27 02:40:00	-20.3152	54.8179	0	0	15.0517	26.3051	12.5467	89.0201
2021-12-27 02:50:00	-20.4308	55.0905	0	0	14.9785	26.3102	12.48	89.054
2021-12-27 03:00:00	-20.5977	55.4628	0	0	14.911	26.3037	12.4133	89.0923
2021-12-27 03:10:00	-20.7509	55.8343	0	0	14.8668	26.2768	12.3467	89.1299
2021-12-27 03:20:00	-20.8575	56.1349	0	0	14.8387	26.2383	12.28	89.1643
2021-12-27 03:30:00	-20.9811	56.3857	0	0	14.8081	26.2047	12.2133	89.1946
2021-12-27 03:40:00	-21.2029	56.6244	0	0	14.7587	26.1901	12.1466	89.2204
2021-12-27 03:50:00	-21.5459	56.879	0	0	14.6915	26.1917	12.0799	89.2487
2021-12-27 04:00:00	-21.8596	57.1489	0	0	14.6155	26.1988	12.0133	89.2895
2021-12-27 04:10:00	-21.9615	57.4282	0	0	14.5392	26.2022	11.9468	89.3504
2021-12-27 04:20:00	-21.7482	57.7141	0	0	14.4688	26.2013	11.8802	89.4224
2021-12-27 04:30:00	-21.3508	58.0131	0	0	14.4099	26.2	11.8134	89.4889
2021-12-27 04:40:00	-20.9438	58.3332	0	0	14.3666	26.2012	11.7463	89.5354
2021-12-27 04:50:00	-20.6636	58.6748	0	0	14.3347	26.203	11.6793	89.5663
2021-12-27 05:00:00	-20.5336	59.0157	0	0	14.306	26.2012	11.6131	89.5938
2021-12-27 05:10:00	-20.5562	59.3294	0	0	14.2737	26.1929	11.5482	89.6283
2021-12-27 05:20:00	-20.7222	59.5974	0	0	14.2388	26.1865	11.4828	89.6659
2021-12-27 05:30:00	-20.9882	59.824	0	0	14.2059	26.1953	11.4143	89.6958
2021-12-27 05:40:00	-21.3045	60.0182	0	0	14.1785	26.229	11.3411	89.7112
2021-12-27 05:50:00	-21.6172	60.1897	0	0	14.1501	26.2725	11.2696	89.7302
2021-12-27 06:00:00	-21.8612	60.3515	0	0	14.1103	26.2991	11.2097	89.7828
2021-12-27 06:10:00	-21.9687	60.5171	0	0	14.0506	26.2867	11.1693	89.8908
2021-12-27 06:20:00	-21.9108	60.6979	0	0	13.9791	26.2468	11.1404	90.0165
2021-12-27 06:30:00	-21.7725	60.8989	0	0	13.9116	26.2059	11.1082	90.0955
2021-12-27 06:40:00	-21.6599	61.1237	0	0	13.8618	26.1874	11.0593	90.0768
2021-12-27 06:50:00	-21.6474	61.3739	0	0	13.8285	26.1892	10.9935	90.0101
2021-12-27 07:00:00	-21.7157	61.6444	0	2.01	13.8044	26.1984	10.9163	89.9901
2021-12-27 07:10:00	-21.8282	61.9289	0	2.01	13.7818	26.2033	10.8342	90.0918
2021-12-27 07:20:00	-21.9506	62.2174	0	2.01	13.7532	26.2026	10.7593	90.2439
2021-12-27 07:30:00	-22.0565	62.489	0	1.01	13.7108	26.2003	10.7066	90.3094
2021-12-27 07:40:00	-22.1208	62.7207	0	1.01	13.649	26.1996	10.686	90.1901
2021-12-27 07:50:00	-22.1025	62.9017	0	1.01	13.5771	26.2002	10.671	90.0768
2021-12-27 08:00:00	-21.9137	63.0568	0	0	13.5111	26.2002	10.6187	90.29
2021-12-27 08:10:00	-21.4577	63.2172	0	0	13.4646	26.1983	10.5032	91.0309
2021-12-27 08:20:00	-20.6985	63.4093	0	0	13.4335	26.1966	10.4247	91.6176
2021-12-27 08:30:00	-19.781	63.6445	0	0.5	13.4061	26.1988	10.5399	90.972
2021-12-27 08:40:00	-18.8831	63.9312	0	0.5	13.3722	26.2071	10.9842	88.2124
2021-12-27 08:50:00	-18.134	64.2568	0	0.5	13.3351	26.2133	11.7334	83.9223
2021-12-27 09:00:00	-17.5173	64.545	65	2.01	13.3045	26.2047	12.6917	79.3416
2021-12-27 09:10:00	-16.9901	64.7082	70	2.01	13.2887	26.1715	13.7697	75.5749
2021-12-27 09:20:00	-16.5081	64.6701	85	2.01	13.2876	26.1285	14.928	72.7021
2021-12-27 09:30:00	-16.0241	64.3893	91	2.52	13.2971	26.1013	16.1496	70.3436
2021-12-27 09:40:00	-15.49	63.8307	100	2.52	13.3143	26.1114	17.4215	68.1537
2021-12-27 09:50:00	-14.8815	62.983	118	2.52	13.3426	26.1496	18.7609	66.0519
2021-12-27 10:00:00	-14.2446	61.9058	118	2.01	13.3882	26.1928	20.1981	64.0765
2021-12-27 10:10:00	-13.6384	60.6716	135	2.01	13.4571	26.2199	21.7465	62.235
2021-12-27 10:20:00	-13.1022	59.3247	137	2.01	13.5517	26.2245	23.2916	60.3025
2021-12-27 10:30:00	-12.616	57.8254	139	2.01	13.6726	26.2063	24.662	57.9499
2021-12-27 10:40:00	-12.1493	56.1184	204	2.01	13.8198	26.1675	25.713	54.9395
2021-12-27 10:50:00	-11.6849	54.1937	181	2.01	13.9867	26.1246	26.4999	51.7117
2021-12-27 11:00:00	-11.246	52.1748	176	3.02	14.1641	26.1005	27.1679	49.0112
2021-12-27 11:10:00	-10.8631	50.2102	180	3.02	14.3446	26.1142	27.8453	47.4795
2021-12-27 11:20:00	-10.5575	48.4241	197	3.02	14.5359	26.154	28.5344	46.9874
2021-12-27 11:30:00	-10.3226	46.8692	196	3.02	14.7524	26.1942	29.1807	47.0597
2021-12-27 11:40:00	-10.1467	45.5848	196	3.02	15.0051	26.2124	29.7405	47.2478
2021-12-27 11:50:00	-9.99738	44.5832	196	3.02	15.2794	26.2107	30.2507	47.3083
2021-12-27 12:00:00	-9.78011	43.7955	197	2.52	15.549	26.2016	30.7841	47.0903
2021-12-27 12:10:00	-9.38911	43.1377	202	2.52	15.7918	26.1965	31.4047	46.466
2021-12-27 12:20:00	-8.78793	42.5364	208	2.52	16.0177	26.1969	32.1084	45.4774
2021-12-27 12:30:00	-8.14629	41.9485	214	2.01	16.2505	26.1995	32.8608	44.2423
2021-12-27 12:40:00	-7.67196	41.3367	219	2.01	16.5111	26.2014	33.6272	42.8791
2021-12-27 12:50:00	-7.48352	40.6793	219	2.01	16.7975	26.2021	34.3731	41.506
2021-12-27 13:00:00	-7.43448	40.0009	223	2.01	17.0971	26.2018	35.0638	40.2413
2021-12-27 13:10:00	-7.32945	39.3349	227	2.01	17.3976	26.2011	35.6647	39.2032
2021-12-27 13:20:00	-7.0414	38.7007	225	2.01	17.6864	26.2004	36.1412	38.51
2021-12-27 13:30:00	-6.64657	38.0768	221	3.52	17.9511	26.2	36.4586	38.28
2021-12-27 13:40:00	-6.25876	37.434	218	3.52	18.1812	26.2003	36.59	38.5891
2021-12-27 13:50:00	-5.96585	36.7583	218	3.52	18.3817	26.2007	36.5639	39.2001
2021-12-27 14:00:00	-5.77873	36.0801	215	1.01	18.5645	26.2003	36.4338	39.7353
2021-12-27 14:10:00	-5.69404	35.4386	217	1.01	18.7401	26.1985	36.2469	39.8956
2021-12-27 14:20:00	-5.70605	34.8704	216	1.01	18.9095	26.1971	36.0021	39.9656
2021-12-27 14:30:00	-5.80186	34.4057	211	2.01	19.0694	26.199	35.6767	40.4918
2021-12-27 14:40:00	-5.96725	34.0736	206	2.01	19.217	26.2059	35.2462	41.9643
2021-12-27 14:50:00	-6.16139	33.8771	180	2.01	19.3522	26.2111	34.6724	44.4486
2021-12-27 15:00:00	-6.26439	33.7421	145	2.01	19.4764	26.2039	33.9111	47.8196
2021-12-27 15:10:00	-6.14183	33.5801	140	2.01	19.5903	26.1755	32.9181	51.9515
2021-12-27 15:20:00	-5.76348	33.3351	121	2.01	19.6918	26.1305	31.6492	56.7185
2021-12-27 15:30:00	-5.40878	33.0475	118	1.01	19.7773	26.0795	30.0601	61.9947
2021-12-27 15:40:00	-5.41426	32.7751	118	1.01	19.843	26.0332	28.1406	67.6214
2021-12-27 15:50:00	-5.97693	32.5708	0	1.01	19.8853	26.0021	26.1316	73.1967
2021-12-27 16:00:00	-6.87909	32.4715	0	1.01	19.9005	25.997	24.3863	78.2098
2021-12-27 16:10:00	-7.82643	32.5112	0	1.01	19.8865	26.025	23.2075	82.2023
2021-12-27 16:20:00	-8.61023	32.7127	0	1.01	19.8515	26.0684	22.5201	85.1054
2021-12-27 16:30:00	-9.27607	33.0659	0	0	19.8084	26.0982	22.08	87.0248
2021-12-27 16:40:00	-9.91653	33.5545	0	0	19.7691	26.09	21.665	88.0843
2021-12-27 16:50:00	-10.6064	34.1578	0	0	19.7355	26.052	21.2247	88.5339
2021-12-27 17:00:00	-11.3674	34.8428	0	0	19.7057	26.0076	20.7854	88.6802
2021-12-27 17:10:00	-12.2115	35.5742	0	0	19.6773	25.9782	20.3719	88.7998
2021-12-27 17:20:00	-13.0955	36.3348	0	0	19.6465	25.9723	19.9956	88.9477
2021-12-27 17:30:00	-13.8128	37.1612	0	0	19.6088	25.9926	19.6613	89.0795
2021-12-27 17:40:00	-14.1266	38.1003	0	0	19.5599	26.0385	19.3718	89.1565
2021-12-27 17:50:00	-13.95	39.1547	0	0	19.4971	26.0868	19.1107	89.1863
2021-12-27 18:00:00	-13.6425	40.1972	0	0	19.418	26.1034	18.8532	89.1975
2021-12-27 18:10:00	-13.6458	41.0763	0	0	19.3217	26.0614	18.5791	89.2159
2021-12-27 18:20:00	-14.1976	41.6993	0	0	19.2173	25.9823	18.3009	89.2478
2021-12-27 18:30:00	-14.9295	42.1489	0	0	19.118	25.9098	18.0458	89.2904
2021-12-27 18:40:00	-15.3611	42.5397	0	0	19.0357	25.8815	17.8373	89.3398
2021-12-27 18:50:00	-15.2122	42.957	0	0	18.9691	25.8882	17.6704	89.3825
2021-12-27 19:00:00	-14.7978	43.3981	0	0	18.9112	25.8997	17.5273	89.4008
2021-12-27 19:10:00	-14.5427	43.8443	0	0	18.8548	25.8914	17.3919	89.381
2021-12-27 19:20:00	-14.7262	44.277	0	0	18.7927	25.8778	17.2584	89.3388
2021-12-27 19:30:00	-15.1953	44.6789	0	0	18.7173	25.8912	17.1263	89.3036
2021-12-27 19:40:00	-15.7169	45.0327	0	0	18.623	25.9566	16.9947	89.3013
2021-12-27 19:50:00	-16.115	45.3396	0	0	18.5184	26.0437	16.8623	89.3326
2021-12-27 20:00:00	-16.3832	45.6549	0	0	18.4182	26.0979	16.7274	89.3872
2021-12-27 20:10:00	-16.5463	46.0441	0	0	18.3354	26.0736	16.5892	89.4529
2021-12-27 20:20:00	-16.6356	46.5383	0	0	18.2689	25.9936	16.4524	89.5037
2021-12-27 20:30:00	-16.7017	47.0675	0	0	18.2112	25.9118	16.324	89.5076
2021-12-27 20:40:00	-16.7986	47.5426	0	0	18.1546	25.8752	16.2102	89.4416
2021-12-27 20:50:00	-16.9642	47.9094	0	0	18.0922	25.8794	16.1096	89.3479
2021-12-27 21:00:00	-17.1882	48.2172	0	0	18.0171	25.8972	16.0177	89.2983
2021-12-27 21:10:00	-17.4516	48.534	0	0	17.9242	25.9046	15.9295	89.3518
2021-12-27 21:20:00	-17.7346	48.9068	0	0	17.8205	25.9017	15.8357	89.4734
2021-12-27 21:30:00	-18.0166	49.3189	0	0	17.7189	25.8994	15.7251	89.5855
2021-12-27 21:40:00	-18.2764	49.742	0	0	17.6311	25.9064	15.5899	89.6206
2021-12-27 21:50:00	-18.4946	50.1543	0	0	17.5608	25.9138	15.4462	89.5842
2021-12-27 22:00:00	-18.6563	50.5528	0	0	17.5083	25.9051	15.3206	89.5145
2021-12-27 22:10:00	-18.7476	50.9379	0	0	17.4727	25.8679	15.2351	89.4479
2021-12-27 22:20:00	-18.767	51.311	0	0	17.4442	25.8214	15.1764	89.4042
2021-12-27 22:30:00	-18.7509	51.6757	0	0	17.409	25.7987	15.1151	89.3962
2021-12-27 22:40:00	-18.7428	52.0359	0	0	17.3555	25.8262	15.0266	89.4336
2021-12-27 22:50:00	-18.7739	52.3962	0	0	17.2872	25.8775	14.9195	89.5039
2021-12-27 23:00:00	-18.8404	52.7619	0	0	17.2142	25.9026	14.8176	89.5846
2021-12-27 23:10:00	-18.932	53.1383	0	0	17.1457	25.8603	14.741	89.6541
2021-12-27 23:20:00	-19.0358	53.5289	0	0	17.0807	25.7766	14.6809	89.6978
2021-12-27 23:30:00	-19.1319	53.9312	0	0	17.014	25.7072	14.6156	89.7042
2021-12-27 23:40:00	-19.1988	54.3413	0	0	16.9417	25.7	14.5269	89.6668
2021-12-27 23:50:00	-19.2187	54.7535	0	0	16.87	25.7418	14.4218	89.6153
2021-12-28	-19.1844	55.1562	0	0	16.8097	25.7924	14.3188	89.5959
2021-12-28 00:10:00	-19.0908	55.5367	0	0	16.7694	25.8162	14.2338	89.6476
2021-12-28 00:20:00	-18.9521	55.8874	0	0	16.7408	25.8139	14.1669	89.7547
2021-12-28 00:30:00	-18.8406	56.2156	0	0	16.7083	25.802	14.1106	89.8772
2021-12-28 00:40:00	-18.8392	56.5313	0	0	16.6583	25.7956	14.0572	89.9787
2021-12-28 00:50:00	-18.9981	56.8412	0	0	16.5917	25.7963	13.9968	90.0501
2021-12-28 01:00:00	-19.2711	57.1418	0	0	16.5157	25.7995	13.9187	90.0942
2021-12-28 01:10:00	-19.5937	57.4278	0	0	16.4378	25.8012	13.8155	90.1143
2021-12-28 01:20:00	-19.9014	57.6975	0	0	16.3661	25.801	13.7043	90.1154
2021-12-28 01:30:00	-20.1297	57.9602	0	0	16.309	25.8002	13.6133	90.1035
2021-12-28 01:40:00	-20.2142	58.2272	0	0	16.2723	25.7996	13.5653	90.0853
2021-12-28 01:50:00	-20.1313	58.5083	0	0	16.2454	25.7995	13.543	90.0755
2021-12-28 02:00:00	-19.98	58.8089	0	0	16.2098	25.7999	13.5107	90.092
2021-12-28 02:10:00	-19.882	59.1337	0	0	16.1504	25.8005	13.4383	90.1484
2021-12-28 02:20:00	-19.9121	59.4798	0	0	16.0771	25.8008	13.3335	90.226
2021-12-28 02:30:00	-20.0067	59.8213	0	0	16.0106	25.8003	13.2212	90.2913
2021-12-28 02:40:00	-20.0763	60.1283	0	0	15.9685	25.7985	13.1237	90.3156
2021-12-28 02:50:00	-20.0785	60.3832	0	0	15.9416	25.7973	13.0446	90.3034
2021-12-28 03:00:00	-20.1093	60.6056	0	0	15.909	25.7991	12.9789	90.2745
2021-12-28 03:10:00	-20.2903	60.8221	0	0	15.8532	25.8054	12.9216	90.2487
2021-12-28 03:20:00	-20.6685	61.0513	0	0	15.7814	25.81	12.8675	90.2456
2021-12-28 03:30:00	-21.0696	61.288	0	0	15.712	25.8035	12.8118	90.2852
2021-12-28 03:40:00	-21.2781	61.5232	0	0	15.6611	25.7781	12.75	90.381
2021-12-28 03:50:00	-21.181	61.7518	0	0	15.628	25.7409	12.683	90.5004
2021-12-28 04:00:00	-20.9687	61.9822	0	0	15.6043	25.7056	12.6138	90.5902
2021-12-28 04:10:00	-20.8878	62.2252	0	0	15.5818	25.6847	12.5454	90.6038
2021-12-28 04:20:00	-21.0811	62.4866	0	0	15.553	25.6815	12.4785	90.5421
2021-12-28 04:30:00	-21.384	62.7576	0	0	15.5107	25.6953	12.413	90.4273
2021-12-28 04:40:00	-21.5748	63.0265	0	0	15.4496	25.7245	12.3485	90.2865
2021-12-28 04:50:00	-21.5313	63.2823	0	0	15.3783	25.7612	12.2831	90.1793
2021-12-28 05:00:00	-21.4268	63.516	0	0	15.3115	25.7946	12.2144	90.1803
2021-12-28 05:10:00	-21.4892	63.7186	0	0	15.2621	25.815	12.1408	90.3473
2021-12-28 05:20:00	-21.8383	63.8888	0	0	15.2288	25.8187	12.0691	90.6151
2021-12-28 05:30:00	-22.2735	64.0471	0	0	15.2045	25.8049	12.0095	90.8633
2021-12-28 05:40:00	-22.535	64.2184	0	0	15.1816	25.7742	11.9702	90.988
2021-12-28 05:50:00	-22.4664	64.4166	0	0	15.1528	25.7361	11.9421	91.0084
2021-12-28 06:00:00	-22.2191	64.6243	0	0	15.1107	25.7044	11.9088	90.9989
2021-12-28 06:10:00	-22.0015	64.8181	0	0	15.0497	25.6907	11.8559	91.0241
2021-12-28 06:20:00	-21.9532	64.9852	0	0	14.9784	25.692	11.7872	91.0731
2021-12-28 06:30:00	-22.0101	65.144	0	0	14.9115	25.6988	11.7141	91.1009
2021-12-28 06:40:00	-22.0703	65.3189	0	0	14.862	25.7025	11.6466	91.0717
2021-12-28 06:50:00	-22.0686	65.5222	0	0	14.8287	25.7022	11.5826	91.0161
2021-12-28 07:00:00	-22.0484	65.7312	0	0	14.8044	25.7003	11.5147	90.9948
2021-12-28 07:10:00	-22.0733	65.9167	0	0	14.7817	25.6992	11.4376	91.054
2021-12-28 07:20:00	-22.174	66.0617	0	0	14.753	25.6993	11.3623	91.1328
2021-12-28 07:30:00	-22.2837	66.1854	0	0	14.7108	25.6999	11.307	91.1224
2021-12-28 07:40:00	-22.3176	66.3138	0	0	14.6493	25.7005	11.2848	90.9494
2021-12-28 07:50:00	-22.2039	66.4652	0	0	14.5776	25.7007	11.2698	90.804
2021-12-28 08:00:00	-21.9097	66.6361	0	0	14.5113	25.7002	11.2184	90.9944
2021-12-28 08:10:00	-21.4089	66.8185	0	0	14.4637	25.6988	11.1044	91.7147
2021-12-28 08:20:00	-20.7008	67.0028	0	0	14.4319	25.6978	11.0266	92.3097
2021-12-28 08:30:00	-19.8586	67.173	0	0	14.4055	25.6992	11.1405	91.7438
2021-12-28 08:40:00	-18.9694	67.312	0	0	14.3755	25.7044	11.5789	89.1644
2021-12-28 08:50:00	-18.1091	67.4137	0	0	14.3414	25.7082	12.3054	85.0858
2021-12-28 09:00:00	-17.3204	67.5035	65	1.01	14.3067	25.7029	13.2082	80.6353
2021-12-28 09:10:00	-16.6398	67.6127	68	1.01	14.2762	25.6836	14.1924	76.8317
2021-12-28 09:20:00	-16.077	67.7515	70	1.01	14.2642	25.6693	15.2933	73.8733
2021-12-28 09:30:00	-15.5605	67.8677	85	0.5	14.289	25.6893	16.6043	71.5905
2021-12-28 09:40:00	-15.0041	67.8973	86	0.5	14.3612	25.7625	18.1637	69.8028
2021-12-28 09:50:00	-14.3589	67.791	90	0.5	14.4328	25.8294	19.5999	68.2604
2021-12-28 10:00:00	-13.6865	67.5429	105	0.5	14.4291	25.7954	20.3576	66.6826
2021-12-28 10:10:00	-13.069	67.155	112	0.5	14.2759	25.5656	19.882	64.7885
2021-12-28 10:20:00	-12.556	66.6216	120	0.5	14.0688	25.242	18.9905	62.568
2021-12-28 10:30:00	-12.1004	65.9137	125	0.5	14.4091	25.5101	22.5778	60.8136
2021-12-28 10:40:00	-11.6375	64.9982	126	0.5	15.1032	26.1551	24.3282	60.0136
2021-12-28 10:50:00	-11.1274	63.8436	145	0.5	15.1659	26.0703	25.932	59.3976
2021-12-28 11:00:00	-10.6043	62.4243	172	1.01	15.0161	25.7472	31.0665	58.267
2021-12-28 11:10:00	-10.1161	60.7154	172	1.01	15.0422	25.6406	29.1251	55.9313
2021-12-28 11:20:00	-9.69222	58.7221	171	1.01	15.2	25.7	27.9	51.7
2021-12-28 11:30:00	-9.30735	56.538	176	2.01	15.3514	25.7093	28.5552	47.612
2021-12-28 11:40:00	-8.92603	54.273	178	2.01	15.7382	25.6941	29.4533	55.6212
2021-12-28 11:50:00	-8.5287	52.034	182	2.01	16.2603	25.6934	29.7891	67.3523
2021-12-28 12:00:00	-8.14303	49.9186	182	3.52	16.3753	25.699	30.307	51.3711
2021-12-28 12:10:00	-7.80543	48.023	205	3.52	15.7026	25.7017	30.9709	20.374
2021-12-28 12:20:00	-7.53062	46.4011	200	3.52	15.1995	25.7008	30.967	24.3834
2021-12-28 12:30:00	-7.26901	44.9818	214	3.52	16.4227	25.7	30.8044	39.8791
2021-12-28 12:40:00	-6.95911	43.6712	217	3.52	16.72	25.688	30.9515	45.8275
2021-12-28 12:50:00	-6.58302	42.4137	216	3.52	18.24	25.6696	31.5155	42.3541
2021-12-28 13:00:00	-6.25218	41.2684	212	3.52	17.45	25.6934	32.4818	36.7053
2021-12-28 13:10:00	-6.10191	40.3157	215	3.52	17.3319	25.7855	33.7609	34.8771
2021-12-28 13:20:00	-6.19602	39.6021	218	3.52	17.7258	25.8447	34.8577	36.0725
2021-12-28 13:30:00	-6.3858	39.0747	209	3.52	18.003	25.727	35.1408	37.2084
2021-12-28 13:40:00	-6.48328	38.6618	208	3.52	17.7288	25.3674	34.2424	36.0473
2021-12-28 13:50:00	-6.36977	38.3092	205	3.52	17.5355	25.1264	33.2227	34.9332
2021-12-28 14:00:00	-6.1323	38.0132	199	3.02	18.4149	25.5082	33.6226	37.7521
2021-12-28 14:10:00	-5.89596	37.7796	198	3.02	19.8633	26.2183	35.0309	41.9682
2021-12-28 14:20:00	-5.75723	37.609	197	3.02	20.0779	26.279	34.9508	40.8483
2021-12-28 14:30:00	-5.72767	37.4857	196	3.52	19.6456	25.996	33.7113	38.9645
2021-12-28 14:40:00	-5.80315	37.3914	182	3.52	19.2	25.7	31.7	41.1
2021-12-28 14:50:00	-5.96866	37.3266	132	3.52	19.1966	25.6342	29.4764	49.5381
2021-12-28 15:00:00	-6.17694	37.349	132	3.52	19.3793	25.6911	28.2884	56.5634
2021-12-28 15:10:00	-6.37482	37.5267	118	3.52	19.4	25.7	28.6	56.1
2021-12-28 15:20:00	-6.53523	37.8958	87	3.52	19.4342	25.6602	26.3204	63.4833
2021-12-28 15:30:00	-6.7088	38.3977	85	2.52	19.4938	25.6092	24.2308	71.0437
2021-12-28 15:40:00	-6.96052	38.9562	85	2.52	19.5	25.6	25.5	68.1
2021-12-28 15:50:00	-7.32419	39.5103	67	2.52	19.5008	25.7027	23.2624	73.5201
2021-12-28 16:00:00	-7.74105	40.0438	55	2.01	19.504	25.6196	22.0564	75.1636
2021-12-28 16:10:00	-8.13527	40.549	0	2.01	19.4613	25.5756	21.048	76.9792
2021-12-28 16:20:00	-8.47965	41.0191	0	2.01	19.3937	25.6026	20.0251	79.9657
2021-12-28 16:30:00	-8.89152	41.4496	0	1.01	19.3216	25.6056	19.5111	82.1044
2021-12-28 16:40:00	-9.51489	41.8366	0	1.01	19.1873	25.5583	18.8147	84.1547
2021-12-28 16:50:00	-10.3856	42.197	0	1.01	19.1	25.5	18.4	85.7
2021-12-28 17:00:00	-11.2182	42.6095	0	0	19.1728	25.4797	18.2133	86.577
2021-12-28 17:10:00	-11.668	43.1644	0	0	19.2009	25.4878	17.7332	87.0961
2021-12-28 17:20:00	-11.5759	43.9021	0	0	18.9	25.5	17.1	87
2021-12-28 17:30:00	-11.3341	44.7152	0	0	18.6246	25.5002	16.6087	86.7251
2021-12-28 17:40:00	-11.4367	45.4689	0	0	19.2344	25.5207	16.4724	87.2462
2021-12-28 17:50:00	-12.1596	46.074	0	0	19.0244	25.5712	16.0641	86.8393
2021-12-28 18:00:00	-13.1309	46.5766	0	0	18.4953	25.601	15.585	86.2634
2021-12-28 18:10:00	-13.859	47.0477	0	0	18.1427	25.5671	15.2296	86.2286
2021-12-28 18:20:00	-14.0599	47.544	0	0	18.0251	25.4883	15.0051	86.6434
2021-12-28 18:30:00	-14.0664	48.0794	0	0	18.0046	25.4111	14.8345	87.0572
2021-12-28 18:40:00	-14.3248	48.6603	0	0	17.9565	25.3763	14.6488	87.082
2021-12-28 18:50:00	-15.0724	49.285	0	0	17.8569	25.3797	14.4426	86.8056
2021-12-28 19:00:00	-15.9243	49.9286	0	0	17.7275	25.397	14.2385	86.5288
2021-12-28 19:10:00	-16.3807	50.5621	0	0	17.5889	25.4064	14.0565	86.5107
2021-12-28 19:20:00	-16.165	51.1725	0	0	17.4521	25.4055	13.8926	86.6941
2021-12-28 19:30:00	-15.6625	51.7944	0	0.5	17.324	25.4008	13.7328	86.8801
2021-12-28 19:40:00	-15.3812	52.4714	0	0.5	17.2103	25.3981	13.5648	86.8942
2021-12-28 19:50:00	-15.6355	53.22	0	0.5	17.1097	25.3981	13.3934	86.7491
2021-12-28 20:00:00	-16.1656	53.9768	0	0	17.0178	25.3996	13.2305	86.5407
2021-12-28 20:10:00	-16.6056	54.6633	0	0	16.9293	25.4014	13.0862	86.3587
2021-12-28 20:20:00	-16.7206	55.2242	0	0	16.8354	25.4021	12.9555	86.24
2021-12-28 20:30:00	-16.6661	55.6723	0	0.5	16.725	25.4006	12.8266	86.198
2021-12-28 20:40:00	-16.6694	56.0328	0	0.5	16.5905	25.3965	12.6897	86.2417
2021-12-28 20:50:00	-16.8879	56.3303	0	0.5	16.4472	25.3936	12.5509	86.347
2021-12-28 21:00:00	-17.271	56.5867	0	0	16.3209	25.3978	12.4231	86.4751
2021-12-28 21:10:00	-17.7297	56.8234	0	0	16.2332	25.4125	12.3168	86.5892
2021-12-28 21:20:00	-18.17	57.0621	0	0	16.1728	25.4234	12.2226	86.6688
2021-12-28 21:30:00	-18.4828	57.3247	0	0	16.1139	25.4082	12.1224	86.7005
2021-12-28 21:40:00	-18.5564	57.6336	0	0	16.0337	25.3496	12.0006	86.6746
2021-12-28 21:50:00	-18.3323	57.9962	0	0	15.9329	25.2694	11.8633	86.6052
2021-12-28 22:00:00	-17.91	58.3772	0	0.5	15.8223	25.2069	11.7261	86.5175
2021-12-28 22:10:00	-17.4184	58.7333	0	0.5	15.7125	25.196	11.6031	86.4367
2021-12-28 22:20:00	-16.9798	59.0345	0	0.5	15.6094	25.2308	11.4992	86.3866
2021-12-28 22:30:00	-16.6977	59.2916	0	0.5	15.5169	25.288	11.4146	86.3906
2021-12-28 22:40:00	-16.6717	59.5224	0	0.5	15.4382	25.3448	11.3482	86.4657
2021-12-28 22:50:00	-16.9365	59.7396	0	0.5	15.3712	25.3864	11.288	86.5812
2021-12-28 23:00:00	-17.3326	59.9397	0	1.01	15.3115	25.4012	11.217	86.6852
2021-12-28 23:10:00	-17.6648	60.1164	0	1.01	15.2543	25.381	11.1215	86.7344
2021-12-28 23:20:00	-17.8151	60.2713	0	1.01	15.1924	25.3404	11.0135	86.751
2021-12-28 23:30:00	-17.8945	60.4298	0	1.51	15.1173	25.3044	10.9161	86.7862
2021-12-28 23:40:00	-18.0562	60.6215	0	1.51	15.0228	25.2942	10.8481	86.8815
2021-12-28 23:50:00	-18.3806	60.8645	0	1.51	14.9178	25.3009	10.7932	87.0052
2021-12-29	-18.7308	61.1414	0	1.01	14.818	25.3023	10.7197	87.0926
2021-12-29 00:10:00	-18.9301	61.4285	0	1.01	14.7368	25.2798	10.6017	87.0908
2021-12-29 00:20:00	-18.8687	61.7119	0	1.01	14.6716	25.2409	10.4567	87.0347
2021-12-29 00:30:00	-18.6361	62.007	0	1.01	14.6121	25.2051	10.3223	86.9983
2021-12-29 00:40:00	-18.3589	62.3348	0	1.01	14.5493	25.1892	10.2302	87.0433
2021-12-29 00:50:00	-18.1526	62.7033	0	1.01	14.4823	25.1908	10.1702	87.1354
2021-12-29 01:00:00	-18.1013	63.0818	0	1.01	14.4137	25.1986	10.1135	87.1979
2021-12-29 01:10:00	-18.2828	63.4328	0	1.01	14.3459	25.2029	10.0347	87.1668
2021-12-29 01:20:00	-18.7006	63.731	0	1.01	14.2793	25.2025	9.9338	87.0765
2021-12-29 01:30:00	-19.1367	63.9882	0	1.51	14.2132	25.2004	9.82249	87.0051
2021-12-29 01:40:00	-19.3324	64.223	0	1.51	14.147	25.1992	9.71177	87.0192
2021-12-29 01:50:00	-19.1346	64.4515	0	1.51	14.0804	25.1993	9.60823	87.0992
2021-12-29 02:00:00	-18.7033	64.6829	0	1.51	14.0134	25.1999	9.51652	87.1867
2021-12-29 02:10:00	-18.2569	64.9249	0	1.51	13.9462	25.2002	9.44017	87.2302
2021-12-29 02:20:00	-17.9733	65.1776	0	1.51	13.8792	25.2002	9.37487	87.229
2021-12-29 02:30:00	-17.9115	65.4176	0	1.01	13.8131	25.2	9.31274	87.2054
2021-12-29 02:40:00	-18.1083	65.6174	0	1.01	13.7482	25.1999	9.24698	87.183
2021-12-29 02:50:00	-18.5396	65.7634	0	1.01	13.6828	25.1999	9.1787	87.1936
2021-12-29 03:00:00	-18.9995	65.8839	0	0.5	13.6143	25.2	9.11256	87.2728
2021-12-29 03:10:00	-19.2487	66.0145	0	0.5	13.541	25.2001	9.05191	87.4447
2021-12-29 03:20:00	-19.1681	66.1775	0	0.5	13.4694	25.2001	8.99034	87.6493
2021-12-29 03:30:00	-18.9954	66.3532	0	1.01	13.4097	25.2	8.91702	87.7886
2021-12-29 03:40:00	-19.0339	66.5148	0	1.01	13.3696	25.1998	8.82347	87.7825
2021-12-29 03:50:00	-19.4479	66.6472	0	1.01	13.341	25.1997	8.71836	87.6835
2021-12-29 04:00:00	-19.987	66.7717	0	0	13.3084	25.1999	8.61804	87.6038
2021-12-29 04:10:00	-20.3245	66.9161	0	0	13.2582	25.2006	8.53666	87.6387
2021-12-29 04:20:00	-20.2684	67.0981	0	0	13.1914	25.2011	8.47144	87.7598
2021-12-29 04:30:00	-20.0274	67.3057	0	0	13.1156	25.2004	8.41208	87.8826
2021-12-29 04:40:00	-19.884	67.5214	0	0	13.0384	25.1979	8.34934	87.9341
2021-12-29 04:50:00	-20.0113	67.7312	0	0	12.9672	25.1961	8.28228	87.9246
2021-12-29 05:00:00	-20.257	67.9308	0	0.5	12.9093	25.1986	8.21366	87.9019
2021-12-29 05:10:00	-20.409	68.1181	0	0.5	12.8703	25.2078	8.14598	87.9083
2021-12-29 05:20:00	-20.3369	68.2922	0	0.5	12.8416	25.2147	8.07944	87.9442
2021-12-29 05:30:00	-20.1542	68.4567	0	1.01	12.8085	25.2051	8.01326	87.991
2021-12-29 05:40:00	-20.0191	68.6158	0	1.01	12.758	25.1689	7.94676	88.032
2021-12-29 05:50:00	-20.0268	68.7745	0	1.01	12.6912	25.1237	7.87997	88.0651
2021-12-29 06:00:00	-20.0842	68.9398	0	0	12.6155	25.0996	7.81329	88.0943
2021-12-29 06:10:00	-20.0639	69.1187	0	0	12.5384	25.1209	7.747	88.1235
2021-12-29 06:20:00	-19.9004	69.3145	0	0	12.4672	25.1674	7.68068	88.1554
2021-12-29 06:30:00	-19.7139	69.5185	0	0.5	12.4093	25.199	7.61358	88.192
2021-12-29 06:40:00	-19.6587	69.7197	0	0.5	12.3704	25.1826	7.54524	88.2377
2021-12-29 06:50:00	-19.8177	69.9077	0	0.5	12.3417	25.1364	7.47731	88.3164
2021-12-29 07:00:00	-20.0615	70.0745	0	1.01	12.3085	25.1019	7.41239	88.4605
2021-12-29 07:10:00	-20.2215	70.2122	0	1.01	12.2577	25.1138	7.35204	88.694
2021-12-29 07:20:00	-20.176	70.3242	0	1.01	12.1908	25.1574	7.29008	88.9797
2021-12-29 07:30:00	-19.9424	70.4464	0	1.51	12.1154	25.1961	7.21685	89.2527
2021-12-29 07:40:00	-19.5639	70.621	0	1.51	12.0392	25.1975	7.12658	89.45
2021-12-29 07:50:00	-19.0829	70.8699	0	1.51	11.9688	25.1635	7.04236	89.5254
2021-12-29 08:00:00	-18.5401	71.1545	0	2.01	11.9099	25.1111	7.00021	89.4399
2021-12-29 08:10:00	-17.9757	71.425	0	2.01	11.8672	25.0573	7.03458	89.1529
2021-12-29 08:20:00	-17.4233	71.6479	0	2.01	11.8358	25.0159	7.16806	88.6128
2021-12-29 08:30:00	-16.8961	71.8379	0	2.01	11.8064	24.9993	7.41791	87.7628
2021-12-29 08:40:00	-16.4036	72.0183	0	2.01	11.7715	25.0169	7.80134	86.5463
2021-12-29 08:50:00	-15.9576	72.1976	47	2.01	11.7346	25.0562	8.33558	84.9065
2021-12-29 09:00:00	-15.5765	72.34	47	1.51	11.7045	25.0945	9.03786	82.7866
2021-12-29 09:10:00	-15.2796	72.4012	58	1.51	11.6887	25.112	9.91944	80.1751
2021-12-29 09:20:00	-15.0549	72.3562	76	1.51	11.6874	25.1107	10.9474	77.3946
2021-12-29 09:30:00	-14.7961	72.2365	83	1.01	11.6971	25.1017	12.0691	74.9174
2021-12-29 09:40:00	-14.3798	72.0845	97	1.01	11.715	25.0955	13.2378	73.1418
2021-12-29 09:50:00	-13.7453	71.9202	97	1.01	11.7438	25.0948	14.4529	71.9143
2021-12-29 10:00:00	-13.0182	71.6978	106	1.51	11.7887	25.0987	15.7341	70.8338
2021-12-29 10:10:00	-12.3586	71.3593	117	1.51	11.8541	25.1064	17.096	69.5356
2021-12-29 10:20:00	-11.8696	70.8672	119	1.51	11.9414	25.117	18.5156	67.9302
2021-12-29 10:30:00	-11.4848	70.2443	123	2.01	12.0505	25.1297	19.9526	66.0511
2021-12-29 10:40:00	-11.1067	69.5246	130	2.01	12.1811	25.1435	21.3669	63.9329
2021-12-29 10:50:00	-10.6707	68.732	145	2.01	12.333	25.1575	22.7182	61.6098
2021-12-29 11:00:00	-10.2098	67.8608	153	2.52	12.5061	25.171	23.9663	59.1162
2021-12-29 11:10:00	-9.77517	66.8995	156	2.52	12.7002	25.1831	25.0748	56.5207
2021-12-29 11:20:00	-9.4014	65.8321	167	2.52	12.915	25.1927	26.0357	54.1456
2021-12-29 11:30:00	-9.07332	64.628	170	1.01	13.1505	25.1992	26.8533	52.4267
2021-12-29 11:40:00	-8.7666	63.254	171	1.01	13.4055	25.2018	27.5387	51.6899
2021-12-29 11:50:00	-8.45682	61.6964	173	1.01	13.6737	25.2015	28.1505	51.4459
2021-12-29 12:00:00	-8.1192	59.9999	188	2.01	13.9459	25.2002	28.7686	50.84
2021-12-29 12:10:00	-7.7289	58.2198	193	2.01	14.2141	25.1995	29.4518	49.1181
2021-12-29 12:20:00	-7.27363	56.4117	193	2.01	14.4793	25.1996	30.1017	46.2843
2021-12-29 12:30:00	-6.77843	54.6317	196	1.51	14.746	25.1999	30.5495	42.6822
2021-12-29 12:40:00	-6.27523	52.9358	204	1.51	15.0179	25.2002	30.6708	38.7252
2021-12-29 12:50:00	-5.80268	51.3598	209	1.51	15.2891	25.2002	30.6693	35.329
2021-12-29 13:00:00	-5.41932	49.8796	225	2.01	15.5499	25.2	30.8962	33.6343
2021-12-29 13:10:00	-5.18737	48.4597	212	2.01	15.7925	25.1998	31.6323	34.5394
2021-12-29 13:20:00	-5.131	47.0965	212	2.01	16.0227	25.1997	32.6316	37.1422
2021-12-29 13:30:00	-5.16132	45.8801	210	3.02	16.2529	25.1999	33.4125	39.7338
2021-12-29 13:40:00	-5.16857	44.9183	208	3.02	16.4928	25.2005	33.5657	40.8402
2021-12-29 13:50:00	-5.06683	44.2665	203	3.02	16.7337	25.2009	33.2258	40.7534
2021-12-29 14:00:00	-4.84099	43.8246	213	3.02	16.9585	25.2003	32.7712	40.5568
2021-12-29 14:10:00	-4.4891	43.4639	198	3.02	17.1526	25.1981	32.5331	41.1792
2021-12-29 14:20:00	-4.03398	43.081	204	3.02	17.3195	25.1965	32.4821	42.3786
2021-12-29 14:30:00	-3.5722	42.6469	204	2.52	17.4706	25.1988	32.428	43.3885
2021-12-29 14:40:00	-3.21395	42.1466	196	2.52	17.6163	25.2076	32.1946	43.6162
2021-12-29 14:50:00	-3.03432	41.5854	196	2.52	17.7569	25.2201	31.7169	43.7746
2021-12-29 15:00:00	-3.00422	41.0302	183	1.51	17.8883	25.2314	30.9798	45.1609
2021-12-29 15:10:00	-3.07529	40.5589	141	1.51	18.0065	25.2364	29.9723	48.8501
2021-12-29 15:20:00	-3.20857	40.2255	116	1.51	18.1074	25.23	28.7103	54.2495
2021-12-29 15:30:00	-3.39304	40.013	109	1.51	18.187	25.207	27.2222	60.0197
2021-12-29 15:40:00	-3.62286	39.891	109	1.51	18.2421	25.1651	25.5522	64.9837
2021-12-29 15:50:00	-3.90001	39.8357	0	1.51	18.2765	25.1208	23.8603	69.1937
2021-12-29 16:00:00	-4.24974	39.8423	0	1.01	18.297	25.0993	22.3588	73.2529
2021-12-29 16:10:00	-4.7016	39.9094	0	1.01	18.3094	25.1207	21.2315	77.6479
2021-12-29 16:20:00	-5.24629	40.044	0	1.01	18.313	25.1659	20.451	81.9844
2021-12-29 16:30:00	-5.75919	40.277	0	0.5	18.3037	25.1983	19.8951	85.4735
2021-12-29 16:40:00	-6.09442	40.6437	0	0.5	18.2788	25.1871	19.4486	87.4507
2021-12-29 16:50:00	-6.18842	41.1554	0	0.5	18.2434	25.1452	19.0532	88.1863
2021-12-29 17:00:00	-6.22217	41.7518	0	3.02	18.2067	25.105	18.6761	88.369
2021-12-29 17:10:00	-6.42181	42.3591	0	3.02	18.1761	25.0939	18.29	88.618
2021-12-29 17:20:00	-6.90894	42.9332	0	3.02	18.147	25.1021	17.9081	89.0218
2021-12-29 17:30:00	-7.49451	43.5171	0	2.52	18.1094	25.103	17.5621	89.4308
2021-12-29 17:40:00	-7.93214	44.1701	0	2.52	18.055	25.0749	17.2786	89.715
2021-12-29 17:50:00	-8.07268	44.9218	0	2.52	17.9871	25.0314	17.0471	89.8955
2021-12-29 18:00:00	-8.05591	45.7139	0	2.01	17.9144	25.0017	16.8407	90.0609
2021-12-29 18:10:00	-8.07501	46.4722	0	2.01	17.8444	25.0107	16.6354	90.2846
2021-12-29 18:20:00	-8.2898	47.1421	0	2.01	17.7781	25.0493	16.4308	90.5243
2021-12-29 18:30:00	-8.7609	47.7291	0	2.01	17.7131	25.0929	16.2367	90.6855
2021-12-29 18:40:00	-9.53054	48.2495	0	2.01	17.6473	25.1191	16.0612	90.6912
2021-12-29 18:50:00	-10.5456	48.7377	0	2.01	17.5805	25.1226	15.8979	90.5945
2021-12-29 19:00:00	-11.4699	49.2817	0	0	17.5134	25.1056	15.734	90.5067
2021-12-29 19:10:00	-11.915	49.9794	0	0	17.4465	25.0717	15.5594	90.5226
2021-12-29 19:20:00	-11.6974	50.8709	0	0	17.3799	25.0324	15.3842	90.613
2021-12-29 19:30:00	-11.2428	51.8242	0	0.5	17.3133	25.0032	15.2274	90.6928
2021-12-29 19:40:00	-11.0894	52.676	0	0.5	17.2467	24.9967	15.1051	90.6885
2021-12-29 19:50:00	-11.5656	53.3186	0	0.5	17.18	25.0031	15.0087	90.6128
2021-12-29 20:00:00	-12.3755	53.811	0	0.5	17.1133	25.0027	14.9189	90.517
2021-12-29 20:10:00	-13.1081	54.243	0	0.5	17.0466	24.9789	14.8183	90.4478
2021-12-29 20:20:00	-13.4627	54.6904	0	0.5	16.9799	24.94	14.7051	90.4144
2021-12-29 20:30:00	-13.4655	55.1876	0	0	16.9133	24.9049	14.5839	90.4096
2021-12-29 20:40:00	-13.2034	55.7616	0	0	16.8468	24.8905	14.4597	90.4259
2021-12-29 20:50:00	-12.7852	56.4143	0	0	16.7802	24.8973	14.3374	90.456
2021-12-29 21:00:00	-12.3855	57.0731	0	1.01	16.7137	24.9183	14.2219	90.4926
2021-12-29 21:10:00	-12.1911	57.6518	0	1.01	16.6471	24.9466	14.1169	90.5288
2021-12-29 21:20:00	-12.3184	58.0947	0	1.01	16.5803	24.9752	14.0188	90.5625
2021-12-29 21:30:00	-12.6762	58.4364	0	1.01	16.5134	24.997	13.9204	90.594
2021-12-29 21:40:00	-13.1347	58.7284	0	1.01	16.4463	25.0064	13.8158	90.6216
2021-12-29 21:50:00	-13.5648	59.0188	0	1.01	16.3793	25.0056	13.711	90.6329
2021-12-29 22:00:00	-13.8394	59.3454	0	1.01	16.3131	25.0009	13.6167	90.6102
2021-12-29 22:10:00	-13.832	59.7441	0	1.01	16.2479	24.9978	13.5416	90.5414
2021-12-29 22:20:00	-13.5053	60.2292	0	1.01	16.1823	24.9976	13.4788	90.4562
2021-12-29 22:30:00	-13.0876	60.7507	0	1.51	16.1141	24.9994	13.4143	90.4027
2021-12-29 22:40:00	-12.8561	61.2467	0	1.51	16.0421	25.0024	13.336	90.4224
2021-12-29 22:50:00	-12.9659	61.6666	0	1.51	15.9714	25.0041	13.2453	90.5074
2021-12-29 23:00:00	-13.2092	61.9937	0	0.5	15.9103	25.0014	13.1498	90.6279
2021-12-29 23:10:00	-13.3111	62.2174	0	0.5	15.8657	24.9915	13.0571	90.7536
2021-12-29 23:20:00	-13.1206	62.3379	0	0.5	15.835	24.9755	12.9746	90.8543
2021-12-29 23:30:00	-12.8551	62.3867	0	0.5	15.8111	24.956	12.9101	90.9001
2021-12-29 23:40:00	-12.8	62.4009	0	0.5	15.7871	24.9356	12.8689	90.8678
2021-12-29 23:50:00	-13.1329	62.4086	0	0.5	15.7562	24.9168	12.8408	90.7869
2021-12-30	-13.7113	62.4095	0	1.51	15.7113	24.9022	12.8085	90.7102
2021-12-30 00:10:00	-14.3335	62.3982	0	1.51	15.6475	24.8941	12.7569	90.6848
2021-12-30 00:20:00	-14.8481	62.3817	0	1.51	15.5749	24.893	12.6888	90.7144
2021-12-30 00:30:00	-15.2536	62.4043	0	0	15.5104	24.8982	12.6146	90.783
2021-12-30 00:40:00	-15.5763	62.5167	0	0	15.468	24.9083	12.5439	90.8731
2021-12-30 00:50:00	-15.8402	62.7494	0	0	15.4397	24.9145	12.4776	90.9563
2021-12-30 01:00:00	-16.0633	63.0706	0	0.5	15.4082	24.9049	12.413	90.9992
2021-12-30 01:10:00	-16.2623	63.4375	0	0.5	15.3582	24.8706	12.3474	90.9765
2021-12-30 01:20:00	-16.4608	63.814	0	0.5	15.291	24.8272	12.2806	90.9221
2021-12-30 01:30:00	-16.7027	64.1836	0	0.5	15.2154	24.8009	12.2134	90.8964
2021-12-30 01:40:00	-17.0357	64.5338	0	0.5	15.1398	24.8135	12.1464	90.9502
2021-12-30 01:50:00	-17.4556	64.8607	0	0.5	15.0699	24.8534	12.0798	91.0627
2021-12-30 02:00:00	-17.8037	65.1862	0	0	15.0103	24.8941	12.0133	91.1805
2021-12-30 02:10:00	-17.893	65.537	0	0	14.9647	24.9125	11.9468	91.2566
2021-12-30 02:20:00	-17.6512	65.9278	0	0	14.931	24.9105	11.8803	91.2897
2021-12-30 02:30:00	-17.3472	66.3377	0	0	14.9048	24.9015	11.8134	91.2992
2021-12-30 02:40:00	-17.3131	66.739	0	0	14.881	24.8971	11.7462	91.3027
2021-12-30 02:50:00	-17.719	67.1139	0	0	14.8524	24.8981	11.6792	91.3042
2021-12-30 03:00:00	-18.2547	67.4742	0	0	14.8107	24.8999	11.613	91.3013
2021-12-30 03:10:00	-18.5213	67.8369	0	0	14.7494	24.899	11.5483	91.293
2021-12-30 03:20:00	-18.301	68.2112	0	0	14.6776	24.8972	11.4831	91.2871
2021-12-30 03:30:00	-17.9139	68.5829	0	0.5	14.6112	24.8989	11.4144	91.2956
2021-12-30 03:40:00	-17.7798	68.9336	0	0.5	14.5639	24.9069	11.3405	91.3271
2021-12-30 03:50:00	-18.1325	69.2516	0	0.5	14.5324	24.9132	11.2684	91.3688
2021-12-30 04:00:00	-18.6544	69.5456	0	0	14.5057	24.9046	11.2093	91.3978
2021-12-30 04:10:00	-18.9261	69.8281	0	0	14.4744	24.8714	11.1716	91.396
2021-12-30 04:20:00	-18.699	70.1118	0	0	14.4394	24.8284	11.1449	91.3824
2021-12-30 04:30:00	-18.2328	70.4094	0	0.5	14.406	24.8012	11.1097	91.3921
2021-12-30 04:40:00	-17.881	70.734	0	0.5	14.3784	24.8117	11.0505	91.4532
2021-12-30 04:50:00	-17.873	71.0863	0	0.5	14.3502	24.8501	10.977	91.5384
2021-12-30 05:00:00	-18.0702	71.431	0	1.01	14.3103	24.893	10.9105	91.5963
2021-12-30 05:10:00	-18.2656	71.7261	0	1.01	14.2502	24.9189	10.869	91.5845
2021-12-30 05:20:00	-18.3206	71.9485	0	1.01	14.1784	24.9225	10.8425	91.5318
2021-12-30 05:30:00	-18.2985	72.132	0	0	14.1114	24.9057	10.8094	91.4989
2021-12-30 05:40:00	-18.3001	72.3203	0	0	14.0633	24.8714	10.7513	91.5362
2021-12-30 05:50:00	-18.3865	72.5428	0	0	14.0314	24.8318	10.6777	91.6198
2021-12-30 06:00:00	-18.5009	72.7847	0	0	14.0054	24.803	10.6107	91.692
2021-12-30 06:10:00	-18.5649	73.023	0	0	13.9761	24.798	10.5684	91.7051
2021-12-30 06:20:00	-18.5471	73.2408	0	0	13.9424	24.8056	10.5417	91.685
2021-12-30 06:30:00	-18.5557	73.4378	0	0	13.907	24.8035	10.5091	91.6906
2021-12-30 06:40:00	-18.7249	73.6172	0	0	13.8725	24.774	10.4526	91.7702
2021-12-30 06:50:00	-19.0979	73.7837	0	0	13.8392	24.7307	10.3802	91.8923
2021-12-30 07:00:00	-19.448	73.947	0	0	13.8065	24.7017	10.3115	91.9895
2021-12-30 07:10:00	-19.4988	74.1177	0	0	13.7739	24.7104	10.2636	92.0028
2021-12-30 07:20:00	-19.099	74.3038	0	0	13.741	24.7483	10.2327	91.937
2021-12-30 07:30:00	-18.469	74.5057	0	0	13.707	24.7925	10.206	91.825
2021-12-30 07:40:00	-17.8977	74.7223	0	0	13.6717	24.8215	10.1706	91.7069
2021-12-30 07:50:00	-17.5784	74.9463	0	0	13.637	24.8272	10.1138	91.6726
2021-12-30 08:00:00	-17.4197	75.1527	0	1.01	13.6056	24.8073	10.0233	91.8343
2021-12-30 08:10:00	-17.2774	75.3132	0	1.01	13.5792	24.7622	9.8985	92.2459
2021-12-30 08:20:00	-17.0278	75.4162	0	1.01	13.551	24.7147	9.82877	92.5303
2021-12-30 08:30:00	-16.6066	75.5005	0	1.01	13.5105	24.6971	9.94351	92.1168
2021-12-30 08:40:00	-15.9608	75.614	0	1.01	13.4496	24.7358	10.3556	90.5148
2021-12-30 08:50:00	-15.0934	75.7777	0	1.01	13.3775	24.8124	11.0537	87.833
2021-12-30 09:00:00	-14.1735	75.9316	61	3.02	13.3111	24.8883	11.9712	84.4483
2021-12-30 09:10:00	-13.401	76.001	65	3.02	13.2659	24.9292	13.041	80.739
2021-12-30 09:20:00	-12.8969	75.9242	70	3.02	13.2457	24.9326	14.196	77.0833
2021-12-30 09:30:00	-12.5467	75.6784	83	2.52	13.2489	24.91	15.3691	73.8596
2021-12-30 09:40:00	-12.193	75.2482	90	2.52	13.2742	24.8732	16.4978	71.392
2021-12-30 09:50:00	-11.7288	74.6174	94	2.52	13.32	24.8339	17.5526	69.605
2021-12-30 10:00:00	-11.1978	73.7675	98	2.52	13.3849	24.8039	18.5187	68.2437
2021-12-30 10:10:00	-10.6716	72.68	103	2.52	13.4673	24.7927	19.3978	67.0512
2021-12-30 10:20:00	-10.2093	71.3406	117	2.52	13.5651	24.7953	20.3114	65.7605
2021-12-30 10:30:00	-9.8317	69.7483	125	3.52	13.6764	24.7999	21.4347	64.1003
2021-12-30 10:40:00	-9.55296	67.9043	128	3.52	13.7987	24.7967	22.902	61.8532
2021-12-30 10:50:00	-9.36244	65.8325	130	3.52	13.9308	24.7913	24.5412	59.2026
2021-12-30 11:00:00	-9.17629	63.6226	136	3.02	14.0711	24.7966	26.0433	56.5112
2021-12-30 11:10:00	-8.89716	61.3767	139	3.02	14.2191	24.8226	27.1399	54.1206
2021-12-30 11:20:00	-8.47575	59.1968	140	3.02	14.3798	24.861	27.8679	52.2099
2021-12-30 11:30:00	-8.00562	57.1843	156	3.52	14.5607	24.8951	28.4013	50.8853
2021-12-30 11:40:00	-7.60669	55.4406	182	3.52	14.7681	24.9107	28.9064	50.2086
2021-12-30 11:50:00	-7.34036	54.0207	188	3.52	14.9995	24.9097	29.4888	49.917
2021-12-30 12:00:00	-7.09408	52.8425	197	3.02	15.2486	24.9016	30.2268	49.6019
2021-12-30 12:10:00	-6.72324	51.7986	197	3.02	15.5094	24.8953	31.1695	48.883
2021-12-30 12:20:00	-6.16013	50.8041	196	3.02	15.7767	24.894	32.1491	47.5949
2021-12-30 12:30:00	-5.56574	49.842	201	2.01	16.0462	24.8984	32.9005	45.6681
2021-12-30 12:40:00	-5.14321	48.9077	211	2.01	16.3139	24.908	33.2117	43.1036
2021-12-30 12:50:00	-4.99166	47.991	213	2.01	16.58	24.9143	33.2662	40.4202
2021-12-30 13:00:00	-4.90111	47.0654	215	1.51	16.8465	24.9049	33.4242	38.3684
2021-12-30 13:10:00	-4.60455	46.101	222	1.51	17.115	24.8707	33.9876	37.5843
2021-12-30 13:20:00	-3.96855	45.0774	221	1.51	17.3834	24.8273	34.819	37.8484
2021-12-30 13:30:00	-3.25679	44.002	216	1.51	17.6479	24.8009	35.5843	38.5579
2021-12-30 13:40:00	-2.80622	42.8871	213	1.51	17.9042	24.8134	35.9924	39.1749
2021-12-30 13:50:00	-2.82106	41.7626	212	1.51	18.1447	24.8533	36.0762	39.6551
2021-12-30 14:00:00	-3.11112	40.7102	211	2.01	18.3606	24.8941	36.0142	40.1754
2021-12-30 14:10:00	-3.41331	39.821	212	2.01	18.5451	24.9125	35.9621	40.8612
2021-12-30 14:20:00	-3.53646	39.1515	209	2.01	18.7083	24.9106	35.9049	41.4473
2021-12-30 14:30:00	-3.50295	38.6546	209	2.52	18.8672	24.9015	35.7506	41.4941
2021-12-30 14:40:00	-3.37467	38.2638	207	2.52	19.0364	24.897	35.4121	40.73
2021-12-30 14:50:00	-3.2061	37.9269	196	2.52	19.2095	24.8979	34.84	40.1324
2021-12-30 15:00:00	-3.02978	37.6322	197	2.52	19.3706	24.8998	34.0023	41.2387
2021-12-30 15:10:00	-2.87419	37.376	197	2.52	19.5053	24.8994	32.8826	45.2938
2021-12-30 15:20:00	-2.76911	37.1537	131	2.52	19.6105	24.8979	31.5822	51.3607
2021-12-30 15:30:00	-2.74827	36.9585	131	1.51	19.6877	24.8991	30.2551	57.5245
2021-12-30 15:40:00	-2.8461	36.7832	115	1.51	19.7395	24.9054	29.0303	62.1438
2021-12-30 15:50:00	-3.08605	36.6294	97	1.51	19.7726	24.9103	27.8513	65.6313
2021-12-30 16:00:00	-3.45905	36.525	0	1.01	19.7958	24.9036	26.5782	69.3203
2021-12-30 16:10:00	-3.94998	36.5023	0	1.01	19.8157	24.8772	25.1062	74.3084
2021-12-30 16:20:00	-4.55529	36.5842	0	1.01	19.8246	24.8391	23.591	79.9189
2021-12-30 16:30:00	-5.30577	36.7641	0	0	19.8077	24.805	22.3055	84.6797
2021-12-30 16:40:00	-6.23848	37.0302	0	0	19.7543	24.7885	21.4808	87.3291
2021-12-30 16:50:00	-7.31577	37.3962	0	0	19.6795	24.7886	21.0373	88.1869
2021-12-30 17:00:00	-8.27797	37.9519	0	0	19.6107	24.7977	20.7561	88.2818
2021-12-30 17:10:00	-8.82448	38.801	0	0	19.5702	24.8084	20.4386	88.5248
2021-12-30 17:20:00	-8.82595	39.9647	0	0	19.5462	24.813	20.042	88.9329
2021-12-30 17:30:00	-8.66186	41.2182	0	0	19.5108	24.8041	19.5935	89.1223
2021-12-30 17:40:00	-8.80559	42.2916	0	0	19.4404	24.776	19.1219	88.7686
2021-12-30 17:50:00	-9.52453	43.0184	0	0	19.339	24.7377	18.6659	88.0007
2021-12-30 18:00:00	-10.4739	43.5406	0	0	19.2234	24.7046	18.2686	87.1506
2021-12-30 18:10:00	-11.196	44.057	0	0	19.1092	24.6901	17.9657	86.5141
2021-12-30 18:20:00	-11.4111	44.7094	0	0	19.0049	24.6914	17.7375	86.113
2021-12-30 18:30:00	-11.3686	45.4705	0	0	18.9156	24.6987	17.5398	85.8462
2021-12-30 18:40:00	-11.4155	46.2817	0	0	18.8447	24.703	17.3338	85.6212
2021-12-30 18:50:00	-11.7664	47.0955	0	0	18.7829	24.7029	17.1239	85.4143
2021-12-30 19:00:00	-12.241	47.8968	0	0	18.7155	24.7006	16.9336	85.2327
2021-12-30 19:10:00	-12.5866	48.6768	0	0	18.6297	24.6979	16.7822	85.0834
2021-12-30 19:20:00	-12.6415	49.4346	0	0	18.5284	24.6968	16.6564	84.9728
2021-12-30 19:30:00	-12.5156	50.1934	0	0	18.4213	24.699	16.5284	84.9072
2021-12-30 19:40:00	-12.369	50.9808	0	0	18.3171	24.7053	16.3742	84.8894
2021-12-30 19:50:00	-12.3345	51.8057	0	0	18.2172	24.7097	16.2015	84.8984
2021-12-30 20:00:00	-12.4639	52.6212	0	0	18.1195	24.7034	16.0317	84.9025
2021-12-30 20:10:00	-12.7941	53.3703	0	0	18.0219	24.679	15.8834	84.8736
2021-12-30 20:20:00	-13.3149	54.0185	0	0	17.9229	24.6426	15.7527	84.8096
2021-12-30 20:30:00	-13.8775	54.5986	0	0	17.8209	24.6062	15.6261	84.7201
2021-12-30 20:40:00	-14.307	55.156	0	0	17.7153	24.5812	15.4918	84.6153
2021-12-30 20:50:00	-14.4958	55.723	0	0	17.6114	24.575	15.3541	84.5089
2021-12-30 21:00:00	-14.5353	56.2937	0	0	17.517	24.593	15.2241	84.4157
2021-12-30 21:10:00	-14.5535	56.8554	0	0	17.4388	24.6374	15.1113	84.3494
2021-12-30 21:20:00	-14.6371	57.3894	0	0	17.3733	24.6853	15.0126	84.3118
2021-12-30 21:30:00	-14.7494	57.8608	0	0	17.3123	24.7031	14.9189	84.2997
2021-12-30 21:40:00	-14.8311	58.2315	0	0	17.2489	24.663	14.8223	84.308
2021-12-30 21:50:00	-14.856	58.4887	0	0	17.182	24.5852	14.722	84.3185
2021-12-30 22:00:00	-14.8973	58.6949	0	0	17.1137	24.5108	14.6203	84.3071
2021-12-30 22:10:00	-15.0463	58.9265	0	0	17.0457	24.4759	14.5193	84.2544
2021-12-30 22:20:00	-15.3485	59.2329	0	0	16.9787	24.4778	14.4194	84.1775
2021-12-30 22:30:00	-15.7123	59.5837	0	0	16.913	24.4961	14.3199	84.1096
2021-12-30 22:40:00	-16.0211	59.9337	0	0	16.8485	24.5126	14.2203	84.0794
2021-12-30 22:50:00	-16.2077	60.251	0	0	16.7843	24.5222	14.1204	84.082
2021-12-30 23:00:00	-16.352	60.544	0	0	16.719	24.5262	14.0201	84.0972
2021-12-30 23:10:00	-16.5608	60.8285	0	0	16.651	24.5258	13.9195	84.1049
2021-12-30 23:20:00	-16.8788	61.1178	0	0	16.579	24.5222	13.8191	84.0857
2021-12-30 23:30:00	-17.1657	61.4176	0	0	16.5016	24.5166	13.7197	84.0203
2021-12-30 23:40:00	-17.247	61.7323	0	0	16.4172	24.5104	13.6216	83.8957
2021-12-30 23:50:00	-17.0502	62.0628	0	0	16.3244	24.5046	13.5231	83.744
2021-12-31	-16.807	62.4	0	1.51	16.2218	24.5005	13.4211	83.6176
2021-12-31 00:10:00	-16.8047	62.7328	0	1.51	16.1097	24.4991	13.3139	83.5616
2021-12-31 00:20:00	-17.1768	63.0515	0	1.51	16.0007	24.4995	13.2086	83.5656
2021-12-31 00:30:00	-17.5987	63.3508	0	0	15.9133	24.5	13.116	83.5944
2021-12-31 00:40:00	-17.6616	63.6264	0	0	15.8621	24.4993	13.0446	83.6155
2021-12-31 00:50:00	-17.1633	63.881	0	0	15.8349	24.4983	12.9841	83.6191
2021-12-31 01:00:00	-16.5167	64.1398	0	0.5	15.8076	24.4994	12.9161	83.6049
2021-12-31 01:10:00	-16.248	64.4315	0	0.5	15.7589	24.5037	12.8253	83.5762
2021-12-31 01:20:00	-16.6675	64.7688	0	0.5	15.6907	24.5071	12.7198	83.5581
2021-12-31 01:30:00	-17.4439	65.116	0	0	15.615	24.5025	12.6182	83.5859
2021-12-31 01:40:00	-18.1274	65.4284	0	0	15.5427	24.4842	12.5365	83.6853
2021-12-31 01:50:00	-18.4027	65.6797	0	0	15.4757	24.4558	12.4718	83.8133
2021-12-31 02:00:00	-18.354	65.8986	0	0	15.4117	24.425	12.4123	83.8956
2021-12-31 02:10:00	-18.1396	66.1239	0	0	15.3484	24.3995	12.348	83.8714
2021-12-31 02:20:00	-17.8914	66.381	0	0	15.2834	24.387	12.2795	83.7799
2021-12-31 02:30:00	-17.6639	66.6556	0	0	15.2145	24.3952	12.2127	83.7054
2021-12-31 02:40:00	-17.4972	66.9263	0	0	15.1404	24.429	12.1516	83.7197
2021-12-31 02:50:00	-17.4313	67.1769	0	0	15.0684	24.4721	12.0901	83.8014
2021-12-31 03:00:00	-17.5062	67.4073	0	0	15.0093	24.4989	12.017	83.8877
2021-12-31 03:10:00	-17.7618	67.6206	0	0	14.9715	24.4879	11.9236	83.9239
2021-12-31 03:20:00	-18.1768	67.8212	0	0	14.9446	24.4491	11.8184	83.9169
2021-12-31 03:30:00	-18.5489	68.018	0	0	14.9096	24.4068	11.7181	83.9011
2021-12-31 03:40:00	-18.6421	68.2208	0	0	14.851	24.3826	11.6366	83.9076
2021-12-31 03:50:00	-18.3534	68.4328	0	0	14.7779	24.3802	11.5714	83.9398
2021-12-31 04:00:00	-17.9742	68.6378	0	0	14.7109	24.3953	11.5121	83.9889
2021-12-31 04:10:00	-17.8691	68.8161	0	0	14.667	24.4233	11.4495	84.0469
2021-12-31 04:20:00	-18.2453	68.9577	0	0	14.6389	24.4582	11.3825	84.1118
2021-12-31 04:30:00	-18.8433	69.0821	0	0	14.6081	24.4935	11.3137	84.1845
2021-12-31 04:40:00	-19.317	69.2143	0	0	14.5585	24.522	11.2455	84.2642
2021-12-31 04:50:00	-19.4298	69.3707	0	0	14.4912	24.5319	11.1786	84.3393
2021-12-31 05:00:00	-19.2689	69.5427	0	0	14.4154	24.5096	11.113	84.3932
2021-12-31 05:10:00	-18.9818	69.7172	0	0	14.3397	24.4456	11.0484	84.4125
2021-12-31 05:20:00	-18.6955	69.8851	0	0	14.2698	24.3645	10.983	84.4078
2021-12-31 05:30:00	-18.4771	70.0499	0	0	14.2103	24.3056	10.9144	84.4
2021-12-31 05:40:00	-18.3827	70.217	0	0	14.1647	24.3023	10.8409	84.4086
2021-12-31 05:50:00	-18.444	70.3888	0	0	14.1311	24.3421	10.7693	84.4385
2021-12-31 06:00:00	-18.62	70.5579	0	0	14.1048	24.3918	10.7096	84.4879
2021-12-31 06:10:00	-18.8569	70.7149	0	0	14.0809	24.4214	10.6697	84.5542
2021-12-31 06:20:00	-19.1089	70.8547	0	0	14.0522	24.4247	10.6413	84.6264
2021-12-31 06:30:00	-19.3558	70.9843	0	0	14.0106	24.406	10.6085	84.6897
2021-12-31 06:40:00	-19.5823	71.1131	0	0	13.9499	24.3707	10.5576	84.7321
2021-12-31 06:50:00	-19.759	71.247	0	0	13.8786	24.3311	10.4903	84.7609
2021-12-31 07:00:00	-19.8157	71.3821	0	0	13.8116	24.3029	10.4152	84.7921
2021-12-31 07:10:00	-19.6748	71.5127	0	0	13.7619	24.2984	10.3404	84.8399
2021-12-31 07:20:00	-19.3011	71.6374	0	0	13.7287	24.306	10.271	84.9053
2021-12-31 07:30:00	-18.7858	71.7674	0	0	13.7044	24.3036	10.2107	84.9833
2021-12-31 07:40:00	-18.2439	71.9161	0	0	13.6818	24.2733	10.1626	85.0658
2021-12-31 07:50:00	-17.757	72.0882	0	0	13.6531	24.2295	10.1272	85.1225
2021-12-31 08:00:00	-17.3094	72.2626	0	0	13.6108	24.2012	10.1035	85.1133
2021-12-31 08:10:00	-16.867	72.4133	0	0	13.5491	24.2127	10.0885	85.0174
2021-12-31 08:20:00	-16.4142	72.5253	0	0	13.4773	24.2527	10.0664	84.9581
2021-12-31 08:30:00	-15.9887	72.6164	0	0	13.4111	24.294	10.0156	85.1234
2021-12-31 08:40:00	-15.6387	72.7102	0	0	13.3643	24.3128	9.92722	85.6266
2021-12-31 08:50:00	-15.3695	72.8196	0	0	13.333	24.3109	9.8902	86.0268
2021-12-31 09:00:00	-15.0601	72.9264	0	0	13.3059	24.3016	10.0369	85.6344
2021-12-31 09:10:00	-14.5662	73.0061	0	0	13.2732	24.2967	10.487	83.88
2021-12-31 09:20:00	-13.7963	73.0462	0	0	13.2372	24.2973	11.264	81.0901
2021-12-31 09:30:00	-12.8157	73.0695	0	1.51	13.2052	24.2996	12.3481	77.9923
2021-12-31 09:40:00	-11.7188	73.1049	0	1.51	13.1846	24.3005	13.7053	75.2364
2021-12-31 09:50:00	-10.607	73.1104	85	1.51	13.1799	24.3	15.1963	72.8824
2021-12-31 10:00:00	-9.60353	72.8329	110	3.02	13.1945	24.2999	16.635	70.7258
2021-12-31 10:10:00	-8.83535	71.9806	117	3.02	13.2315	24.3013	17.8704	68.5805
2021-12-31 10:20:00	-8.36517	70.3568	119	3.02	13.2927	24.3026	19.0163	66.4074
2021-12-31 10:30:00	-8.06466	68.0482	119	2.52	13.3795	24.301	20.3047	64.2328
2021-12-31 10:40:00	-7.77019	65.194	135	2.52	13.4922	24.2944	21.9192	62.0838
2021-12-31 10:50:00	-7.3648	61.962	138	2.52	13.6252	24.2895	23.6793	59.9912
2021-12-31 11:00:00	-6.87022	58.6053	142	2.52	13.7703	24.2963	25.2416	57.9873
2021-12-31 11:10:00	-6.33383	55.3929	155	2.52	13.9206	24.3229	26.3148	56.1017
2021-12-31 11:20:00	-5.80189	52.5405	167	2.52	14.0808	24.361	27.0001	54.3431
2021-12-31 11:30:00	-5.31741	50.1072	173	2.52	14.2608	24.395	27.5741	52.7112
2021-12-31 11:40:00	-4.92277	48.1225	173	2.52	14.4687	24.4115	28.2804	51.2048
2021-12-31 11:50:00	-4.62927	46.5731	172	2.52	14.701	24.4114	29.1107	49.8178
2021-12-31 12:00:00	-4.3559	45.3169	180	2.01	14.9492	24.4022	29.9438	48.5424
2021-12-31 12:10:00	-4.0046	44.1882	189	2.01	15.2055	24.3916	30.688	47.3834
2021-12-31 12:20:00	-3.53008	43.0653	192	2.01	15.4694	24.3871	31.4747	46.4415
2021-12-31 12:30:00	-3.04375	41.9572	196	1.51	15.7437	24.396	32.5348	45.8603
2021-12-31 12:40:00	-2.68596	40.8971	211	1.51	16.0307	24.4238	34.0076	45.6794
2021-12-31 12:50:00	-2.52985	39.9182	213	1.51	16.3294	24.462	35.3513	45.1675
2021-12-31 13:00:00	-2.44883	39.0534	208	2.52	16.6375	24.4953	35.7184	43.2478
2021-12-31 13:10:00	-2.27948	38.3358	198	2.52	16.9513	24.5106	34.434	39.1247
2021-12-31 13:20:00	-1.93029	37.7642	213	2.52	17.2594	24.5099	32.1058	34.0933
2021-12-31 13:30:00	-1.52355	37.2368	212	2.01	17.5464	24.5018	29.9168	30.3858
2021-12-31 13:40:00	-1.22101	36.6328	207	2.01	17.7984	24.4943	28.8883	29.881
2021-12-31 13:50:00	-1.13178	35.8939	203	2.01	18.0084	24.492	28.8286	31.8129
2021-12-31 14:00:00	-1.20838	35.1467	209	2.52	18.1729	24.4977	29.0022	34.2304
2021-12-31 14:10:00	-1.37447	34.5519	207	2.52	18.2892	24.5122	28.7711	35.413
2021-12-31 14:20:00	-1.56704	34.2127	210	2.52	18.3615	24.5221	28.2358	35.3869
2021-12-31 14:30:00	-1.76293	34.0603	216	2.52	18.3968	24.5076	27.8281	34.9615
2021-12-31 14:40:00	-1.94633	33.9945	206	2.52	18.4031	24.4532	27.9125	34.9062
2021-12-31 14:50:00	-2.10642	33.946	199	2.52	18.3967	24.3764	28.345	35.6705
2021-12-31 15:00:00	-2.24721	33.9384	196	3.02	18.3973	24.3094	28.7539	37.5602
2021-12-31 15:10:00	-2.37546	34.0122	163	3.02	18.4212	24.28	28.7992	40.8325
2021-12-31 15:20:00	-2.50817	34.1854	135	3.02	18.4603	24.2828	28.385	45.391
2021-12-31 15:30:00	-2.69274	34.4083	131	2.52	18.4952	24.2974	27.5245	50.9808
2021-12-31 15:40:00	-2.98215	34.6187	113	2.52	18.5094	24.3057	26.2516	57.3173
2021-12-31 15:50:00	-3.39611	34.785	105	2.52	18.5068	24.3053	24.7503	63.903
2021-12-31 16:00:00	-3.85542	34.9648	0	2.52	18.5005	24.3009	23.2711	70.145
2021-12-31 16:10:00	-4.26264	35.2329	0	2.52	18.5016	24.297	22.0403	75.4975
2021-12-31 16:20:00	-4.58239	35.6293	0	2.52	18.506	24.2959	21.1004	79.765
2021-12-31 16:30:00	-4.96373	36.0925	0	0.5	18.5026	24.2988	20.4113	82.9092
2021-12-31 16:40:00	-5.58977	36.5421	0	0.5	18.4821	24.3061	19.9284	84.9291
2021-12-31 16:50:00	-6.54275	36.9405	0	0.5	18.4476	24.3111	19.5762	86.0916
2021-12-31 17:00:00	-7.60535	37.3783	0	0	18.4078	24.3038	19.2651	86.7838
2021-12-31 17:10:00	-8.50491	37.9692	0	0	18.3705	24.2766	18.917	87.3566
2021-12-31 17:20:00	-9.06569	38.778	0	0	18.3371	24.2382	18.5372	87.8863
2021-12-31 17:30:00	-9.39999	39.723	0	0	18.3061	24.2047	18.1686	88.3268
2021-12-31 17:40:00	-9.67327	40.6954	0	0	18.2756	24.19	17.8491	88.6406
2021-12-31 17:50:00	-10.0037	41.6128	0	0	18.2429	24.1926	17.5796	88.8623
2021-12-31 18:00:00	-10.3685	42.4706	0	0	18.2043	24.204	17.3444	89.0581
2021-12-31 18:10:00	-10.719	43.2789	0	0	18.1563	24.2156	17.1286	89.2835
2021-12-31 18:20:00	-11.0267	44.0408	0	0	18.0953	24.219	16.9266	89.5118
2021-12-31 18:30:00	-11.3224	44.7403	0	0	18.0178	24.2055	16.7367	89.6794
2021-12-31 18:40:00	-11.6481	45.3575	0	0	17.9218	24.1695	16.5573	89.7326
2021-12-31 18:50:00	-12.0151	45.8923	0	0	17.8169	24.1263	16.3883	89.6929
2021-12-31 19:00:00	-12.344	46.4033	0	0	17.7178	24.1008	16.2303	89.6152
2021-12-31 19:10:00	-12.5387	46.9596	0	0	17.6372	24.1135	16.0836	89.5499
2021-12-31 19:20:00	-12.5687	47.6075	0	0	17.572	24.1531	15.9481	89.5117
2021-12-31 19:30:00	-12.5977	48.3245	0	0	17.5122	24.1939	15.8236	89.4994
2021-12-31 19:40:00	-12.8253	49.0756	0	0	17.4489	24.2135	15.7095	89.5111
2021-12-31 19:50:00	-13.3441	49.8247	0	0	17.3815	24.2125	15.604	89.539
2021-12-31 20:00:00	-13.9284	50.5321	0	0	17.3134	24.2022	15.5046	89.5727
2021-12-31 20:10:00	-14.2936	51.1578	0	0	17.2475	24.1927	15.409	89.602
2021-12-31 20:20:00	-14.2754	51.6841	0	0	17.1836	24.1871	15.3147	89.6165
2021-12-31 20:30:00	-14.0656	52.1612	0	0	17.12	24.1851	15.2194	89.606
2021-12-31 20:40:00	-13.9219	52.6514	0	0	17.0551	24.1865	15.121	89.5642
2021-12-31 20:50:00	-14.0199	53.1865	0	0	16.9874	24.1909	15.0204	89.5152
2021-12-31 21:00:00	-14.291	53.707	0	0	16.9151	24.1982	14.9199	89.4967
2021-12-31 21:10:00	-14.6215	54.1367	0	0	16.838	24.2074	14.8212	89.5392
2021-12-31 21:20:00	-14.9073	54.4405	0	0	16.7647	24.2121	14.7227	89.6197
2021-12-31 21:30:00	-15.0738	54.705	0	0	16.7082	24.204	14.621	89.691
2021-12-31 21:40:00	-15.0513	55.0397	0	0	16.6776	24.1763	14.514	89.7134
2021-12-31 21:50:00	-14.8293	55.5088	0	0	16.6558	24.1379	14.4087	89.7021
2021-12-31 22:00:00	-14.5716	56.0425	0	0	16.6135	24.1047	14.316	89.6968
2021-12-31 22:10:00	-14.474	56.5464	0	0	16.5271	24.09	14.2445	89.732
2021-12-31 22:20:00	-14.6577	56.957	0	0	16.4151	24.0913	14.184	89.8023
2021-12-31 22:30:00	-15.0215	57.3038	0	0	16.3152	24.0987	14.1161	89.8842
2021-12-31 22:40:00	-15.4228	57.6335	0	0	16.259	24.1032	14.0255	89.9555
2021-12-31 22:50:00	-15.7566	57.9818	0	0	16.234	24.1033	13.9201	90.0001
2021-12-31 23:00:00	-16.0288	58.3515	0	0	16.2081	24.1007	13.8183	90.0049
2021-12-31 23:10:00	-16.2659	58.7395	0	0	16.154	24.0972	13.7361	89.9628
2021-12-31 23:20:00	-16.4878	59.1409	0	0	16.0801	24.0956	13.6709	89.9079
2021-12-31 23:30:00	-16.696	59.5447	0	0	16.0111	24.0986	13.612	89.8934
2021-12-31 23:40:00	-16.8885	59.9386	0	0	15.9675	24.1078	13.5496	89.9621
2021-12-31 23:50:00	-17.0546	60.3149	0	0	15.9407	24.1145	13.4826	90.0818
2022-01-01	-17.159	60.6783	0	0	15.9089	24.105	13.4138	90.1866
2022-01-01 00:10:00	-17.1615	61.0357	0	0	15.8535	24.0695	13.3455	90.2209
2022-01-01 00:20:00	-17.0458	61.3939	0	0	15.7817	24.0248	13.2785	90.2056
2022-01-01 00:30:00	-16.8651	61.7595	0	0	15.712	24	13.2129	90.1963
2022-01-01 00:40:00	-16.686	62.1387	0	0	15.6609	24.0186	13.1485	90.2398
2022-01-01 00:50:00	-16.5624	62.5294	0	0	15.6277	24.063	13.0833	90.3197
2022-01-01 01:00:00	-16.5108	62.9038	0	0	15.6042	24.0975	13.0144	90.3908
2022-01-01 01:10:00	-16.5409	63.2294	0	0	15.5824	24.0913	12.9405	90.4149
2022-01-01 01:20:00	-16.6348	63.4886	0	0	15.554	24.0527	12.8684	90.4052
2022-01-01 01:30:00	-16.6924	63.708	0	0	15.511	24.0076	12.8093	90.398
2022-01-01 01:40:00	-16.5986	63.9222	0	0	15.4477	23.9794	12.7716	90.4235
2022-01-01 01:50:00	-16.3163	64.1544	0	0	15.3748	23.9749	12.7447	90.4681
2022-01-01 02:00:00	-16.041	64.3935	0	0	15.3103	23.9936	12.7097	90.4986
2022-01-01 02:10:00	-16.0107	64.6219	0	0	15.2692	24.0326	12.6509	90.4887
2022-01-01 02:20:00	-16.3486	64.8288	0	0	15.2421	24.0756	12.5777	90.4671
2022-01-01 02:30:00	-16.8353	65.0238	0	0	15.2091	24.0995	12.5108	90.4865
2022-01-01 02:40:00	-17.1883	65.2201	0	0	15.1532	24.0857	12.4674	90.5879
2022-01-01 02:50:00	-17.2309	65.425	0	0	15.0815	24.046	12.4397	90.722
2022-01-01 03:00:00	-17.1005	65.6287	0	0	15.012	24.0058	12.4084	90.7993
2022-01-01 03:10:00	-16.9928	65.8179	0	0	14.9606	23.9876	12.357	90.7466
2022-01-01 03:20:00	-17.032	65.9862	0	0	14.927	23.9894	12.2884	90.6144
2022-01-01 03:30:00	-17.1311	66.1472	0	0	14.904	23.9984	12.2144	90.5086
2022-01-01 03:40:00	-17.1637	66.318	0	0	14.8839	24.0033	12.1453	90.5205
2022-01-01 03:50:00	-17.0688	66.5096	0	0	14.8569	24.0028	12.0804	90.6315
2022-01-01 04:00:00	-16.9785	66.7142	0	0	14.8121	24.0004	12.014	90.7738
2022-01-01 04:10:00	-17.0607	66.9204	0	0	14.742	23.9991	11.9418	90.8879
2022-01-01 04:20:00	-17.3973	67.1206	0	0	14.6639	23.9992	11.8701	90.978
2022-01-01 04:30:00	-17.8144	67.3187	0	0.5	14.6065	23.9999	11.8098	91.0765
2022-01-01 04:40:00	-18.0911	67.5205	0	0.5	14.5926	24.0003	11.7693	91.2058
2022-01-01 04:50:00	-18.0991	67.7279	0	0.5	14.6042	24.0003	11.7408	91.3148
2022-01-01 05:00:00	-17.9858	67.9309	0	0.5	14.6045	24.0001	11.7083	91.3191
2022-01-01 05:10:00	-17.9494	68.1176	0	0.5	14.5626	23.9998	11.6583	91.1562
2022-01-01 05:20:00	-18.1034	68.2829	0	0.5	14.489	23.9997	11.5917	90.9252
2022-01-01 05:30:00	-18.309	68.4433	0	0	14.4129	23.9999	11.5157	90.7979
2022-01-01 05:40:00	-18.3809	68.6188	0	0	14.36	24.0006	11.4378	90.9161
2022-01-01 05:50:00	-18.2085	68.8199	0	0	14.3286	24.0011	11.3662	91.1987
2022-01-01 06:00:00	-17.903	69.0276	0	0	14.305	24.0004	11.309	91.4647
2022-01-01 06:10:00	-17.6165	69.2175	0	0	14.2769	23.9979	11.2723	91.5576
2022-01-01 06:20:00	-17.471	69.3731	0	0	14.2431	23.9961	11.2453	91.5041
2022-01-01 06:30:00	-17.4982	69.5006	0	0.5	14.2071	23.9987	11.2097	91.4131
2022-01-01 06:40:00	-17.7134	69.6105	0	0.5	14.1724	24.0077	11.1507	91.3817
2022-01-01 06:50:00	-18.0901	69.7121	0	0.5	14.1392	24.0144	11.0775	91.417
2022-01-01 07:00:00	-18.479	69.8105	0	1.01	14.1066	24.005	11.0108	91.4853
2022-01-01 07:10:00	-18.7078	69.9101	0	1.01	14.0736	23.9694	10.9676	91.5563
2022-01-01 07:20:00	-18.6852	70.0131	0	1.01	14.0402	23.9245	10.9399	91.6225
2022-01-01 07:30:00	-18.5597	70.1147	0	0.5	14.0067	23.8999	10.9085	91.687
2022-01-01 07:40:00	-18.5239	70.2089	0	0.5	13.9734	23.9192	10.8565	91.7507
2022-01-01 07:50:00	-18.6673	70.2955	0	0.5	13.9402	23.9642	10.7876	91.7979
2022-01-01 08:00:00	-18.7722	70.3908	0	0.5	13.9067	23.9979	10.7141	91.8053
2022-01-01 08:10:00	-18.5644	70.5142	0	0.5	13.8729	23.9889	10.6487	91.7614
2022-01-01 08:20:00	-17.8804	70.6747	0	0.5	13.8391	23.9483	10.6048	91.7397
2022-01-01 08:30:00	-16.886	70.8509	0	0.5	13.8063	23.906	10.5962	91.8517
2022-01-01 08:40:00	-15.8078	71.0151	0	0.5	13.7752	23.8882	10.6528	92.1029
2022-01-01 08:50:00	-14.8185	71.1514	0	0.5	13.7434	23.8915	10.9205	91.7123
2022-01-01 09:00:00	-13.9298	71.2769	0	0	13.7079	23.8993	11.5979	89.5462
2022-01-01 09:10:00	-13.1236	71.415	65	0	13.6665	23.8978	12.8355	84.7451
2022-01-01 09:20:00	-12.3814	71.5595	71	0	13.6271	23.8923	14.4292	78.4873
2022-01-01 09:30:00	-11.6834	71.6159	71	2.01	13.6022	23.8967	16.0156	72.8641
2022-01-01 09:40:00	-11.0091	71.4737	79	2.01	13.6027	23.9225	17.2819	69.6708
2022-01-01 09:50:00	-10.3465	71.046	85	2.01	13.6312	23.9611	18.2931	68.4819
2022-01-01 10:00:00	-9.7081	70.3168	97	3.02	13.686	23.9952	19.2837	67.8765
2022-01-01 10:10:00	-9.11056	69.2828	100	3.02	13.7653	24.0099	20.4594	66.5854
2022-01-01 10:20:00	-8.56308	67.9592	109	3.02	13.8642	24.0081	21.808	64.4948
2022-01-01 10:30:00	-8.05189	66.4145	118	1.51	13.9765	24.0011	23.2198	62.0088
2022-01-01 10:40:00	-7.55903	64.7271	121	1.51	14.0968	23.9985	24.5927	59.5041
2022-01-01 10:50:00	-7.073	62.9582	130	1.51	14.2265	24	25.8871	57.135
2022-01-01 11:00:00	-6.60153	61.1176	135	1.51	14.3694	24.0005	27.0912	54.9565
2022-01-01 11:10:00	-6.15592	59.2056	142	1.51	14.5297	23.9957	28.1931	53.023
2022-01-01 11:20:00	-5.73668	57.2441	171	1.51	14.7092	23.987	29.1811	51.389
2022-01-01 11:30:00	-5.31229	55.3194	171	2.01	14.9091	23.9785	30.0436	50.1088
2022-01-01 11:40:00	-4.84534	53.5299	180	2.01	15.1306	23.9743	30.7702	49.1928
2022-01-01 11:50:00	-4.32079	51.9338	183	2.01	15.375	23.9784	31.3616	48.3257
2022-01-01 12:00:00	-3.79012	50.4709	190	3.02	15.6433	23.9949	31.8229	47.0461
2022-01-01 12:10:00	-3.3171	49.0587	194	3.02	15.9354	24.0263	32.1598	44.9753
2022-01-01 12:20:00	-2.94531	47.6402	194	3.02	16.2401	24.0643	32.3795	42.3519
2022-01-01 12:30:00	-2.65838	46.2324	199	3.02	16.5415	24.0957	32.4902	39.6912
2022-01-01 12:40:00	-2.42885	44.8661	208	3.02	16.8257	24.1092	32.5169	37.4689
2022-01-01 12:50:00	-2.22964	43.5712	213	3.02	17.0928	24.1079	32.6099	35.8609
2022-01-01 13:00:00	-2.03483	42.3736	213	2.52	17.3494	24.1012	32.9759	34.9083
2022-01-01 13:10:00	-1.81871	41.2988	211	2.52	17.6006	24.0974	33.7724	34.6378
2022-01-01 13:20:00	-1.57982	40.3568	210	2.52	17.8409	24.0977	34.7944	34.9726
2022-01-01 13:30:00	-1.38875	39.5124	218	3.02	18.0597	24.0996	35.6737	35.7896
2022-01-01 13:40:00	-1.32933	38.7222	209	3.02	18.2487	24.1011	36.096	36.9464
2022-01-01 13:50:00	-1.41346	37.9505	205	3.02	18.4142	24.1013	36.1486	38.1592
2022-01-01 14:00:00	-1.43924	37.1865	213	2.52	18.5691	24.1004	36.0987	39.0811
2022-01-01 14:10:00	-1.16535	36.4236	210	2.52	18.7257	24.0983	36.1769	39.4248
2022-01-01 14:20:00	-0.509014	35.6573	215	2.52	18.8896	24.097	36.3375	39.3473
2022-01-01 14:30:00	0.141471	34.8896	213	2.52	19.0637	24.099	36.4108	39.2049
2022-01-01 14:40:00	0.310884	34.1236	206	2.52	19.2485	24.1058	36.2422	39.3626
2022-01-01 14:50:00	-0.259217	33.3652	196	2.52	19.4274	24.1108	35.7927	40.2458
2022-01-01 15:00:00	-1.18314	32.6293	196	2.01	19.5761	24.1038	35.0747	42.3067
2022-01-01 15:10:00	-1.95626	31.9326	145	2.01	19.6745	24.0767	34.0988	45.9069
2022-01-01 15:20:00	-2.25626	31.3266	145	2.01	19.7359	24.0382	32.8583	50.7374
2022-01-01 15:30:00	-2.30272	30.9674	145	3.02	19.7882	24.0047	31.3387	56.1889
2022-01-01 15:40:00	-2.41528	31.0302	117	3.02	19.8552	23.99	29.5476	61.6944
2022-01-01 15:50:00	-2.80971	31.6009	117	3.02	19.9298	23.9915	27.6565	67.0101
2022-01-01 16:00:00	-3.39318	32.4997	0	3.02	19.9912	23.9988	25.9103	72.0377
2022-01-01 16:10:00	-4.01578	33.4978	0	3.02	20.0211	24.0026	24.5248	76.6669
2022-01-01 16:20:00	-4.57109	34.4333	0	3.02	20.0217	24.0022	23.4982	80.6965
2022-01-01 16:30:00	-5.08186	35.3428	0	1.51	20.0046	24.0003	22.7311	83.8847
2022-01-01 16:40:00	-5.5947	36.2999	0	1.51	19.9798	23.9995	22.1281	86.0421
2022-01-01 16:50:00	-6.14277	37.3424	0	1.51	19.9489	23.9999	21.6282	87.3703
2022-01-01 17:00:00	-6.71936	38.4026	0	0.5	19.9092	24.0001	21.1856	88.246
2022-01-01 17:10:00	-7.31034	39.3935	0	0.5	19.8583	23.9992	20.76	89.001
2022-01-01 17:20:00	-7.89119	40.2737	0	0.5	19.7947	23.9983	20.3498	89.6304
2022-01-01 17:30:00	-8.40658	41.1375	0	1.51	19.7172	23.9994	19.9707	89.9781
2022-01-01 17:40:00	-8.79549	42.1047	0	1.51	19.6256	24.0036	19.6358	89.9239
2022-01-01 17:50:00	-9.0427	43.2408	0	1.51	19.5243	24.0069	19.3368	89.6179
2022-01-01 18:00:00	-9.26916	44.4508	0	1.01	19.4205	24.0024	19.0557	89.3311
2022-01-01 18:10:00	-9.62094	45.6101	0	1.01	19.3199	23.9844	18.777	89.2972
2022-01-01 18:20:00	-10.1854	46.6318	0	1.01	19.2215	23.9527	18.5039	89.4684
2022-01-01 18:30:00	-10.8754	47.5408	0	1.51	19.1208	23.9097	18.2481	89.6711
2022-01-01 18:40:00	-11.5715	48.3824	0	1.51	19.0147	23.8594	18.0195	89.7516
2022-01-01 18:50:00	-12.1767	49.1894	0	1.51	18.9096	23.8161	17.8171	89.7107
2022-01-01 19:00:00	-12.6599	49.9557	0	0	18.8163	23.7987	17.6346	89.6185
2022-01-01 19:10:00	-13.0024	50.6685	0	0	18.7433	23.8217	17.4657	89.5393
2022-01-01 19:20:00	-13.1865	51.324	0	0	18.6818	23.8661	17.3021	89.4966
2022-01-01 19:30:00	-13.1982	51.9457	0	0	18.6153	23.8981	17.1347	89.495
2022-01-01 19:40:00	-13.0238	52.5622	0	0	18.5297	23.889	16.9571	89.5349
2022-01-01 19:50:00	-12.6956	53.1832	0	0	18.428	23.8492	16.781	89.5859
2022-01-01 20:00:00	-12.3811	53.762	0	0	18.3211	23.8065	16.6265	89.6042
2022-01-01 20:10:00	-12.2729	54.2419	0	0	18.2184	23.7853	16.5097	89.5525
2022-01-01 20:20:00	-12.4835	54.598	0	0	18.1198	23.7858	16.4171	89.4461
2022-01-01 20:30:00	-12.8876	54.9006	0	0	18.0204	23.7973	16.3217	89.3232
2022-01-01 20:40:00	-13.3162	55.2378	0	0	17.9166	23.8093	16.201	89.2191
2022-01-01 20:50:00	-13.6637	55.6668	0	0	17.8128	23.8138	16.0619	89.1458
2022-01-01 21:00:00	-14.0146	56.1539	0	0	17.7174	23.8042	15.9252	89.1043
2022-01-01 21:10:00	-14.4882	56.6483	0	0	17.6372	23.7757	15.8088	89.0942
2022-01-01 21:20:00	-15.1282	57.1115	0	0	17.5705	23.7374	15.7104	89.1004
2022-01-01 21:30:00	-15.7533	57.5404	0	0	17.5114	23.7046	15.6186	89.1021
2022-01-01 21:40:00	-16.1408	57.9385	0	0	17.454	23.6903	15.5231	89.0812
2022-01-01 21:50:00	-16.1647	58.3118	0	0	17.3916	23.6917	15.4228	89.0437
2022-01-01 22:00:00	-15.9868	58.6732	0	0	17.317	23.6988	15.3204	89.0061
2022-01-01 22:10:00	-15.8222	59.0369	0	0	17.2247	23.7026	15.2188	88.9835
2022-01-01 22:20:00	-15.8226	59.4104	0	0	17.1214	23.7022	15.1186	88.9801
2022-01-01 22:30:00	-15.9516	59.7814	0	0	17.0192	23.7003	15.0196	88.9949
2022-01-01 22:40:00	-16.1382	60.134	0	0	16.9295	23.6993	14.9217	89.026
2022-01-01 22:50:00	-16.3268	60.4569	0	0	16.8579	23.6994	14.823	89.0638
2022-01-01 23:00:00	-16.5069	60.7527	0	0	16.8073	23.6999	14.721	89.0955
2022-01-01 23:10:00	-16.6764	61.0265	0	0	16.7785	23.7002	14.6143	89.11
2022-01-01 23:20:00	-16.8415	61.2864	0	0	16.755	23.7002	14.5094	89.1093
2022-01-01 23:30:00	-17.0319	61.5482	0	0	16.7128	23.7	14.4163	89.1017
2022-01-01 23:40:00	-17.2816	61.8295	0	0	16.6322	23.6998	14.343	89.0946
2022-01-01 23:50:00	-17.5919	62.1371	0	0	16.5254	23.6997	14.2811	89.0924
2022-01-02	-17.8663	62.4461	0	0	16.4189	23.6999	14.2151	89.0978
2022-01-02 00:10:00	-17.9904	62.7258	0	0	16.3357	23.7006	14.1312	89.1135
2022-01-02 00:20:00	-17.9042	62.9609	0	0	16.2722	23.701	14.0309	89.1426
2022-01-02 00:30:00	-17.7103	63.1816	0	0	16.2128	23.7004	13.9221	89.1885
2022-01-02 00:40:00	-17.5409	63.4267	0	0	16.1444	23.6979	13.8127	89.2529
2022-01-02 00:50:00	-17.5014	63.7186	0	0	16.0723	23.6961	13.709	89.3252
2022-01-02 01:00:00	-17.6155	64.0308	0	0	16.0101	23.6987	13.6166	89.3895
2022-01-02 01:10:00	-17.8922	64.328	0	0	15.9687	23.7077	13.5399	89.4326
2022-01-02 01:20:00	-18.3001	64.5858	0	0	15.9402	23.7144	13.4746	89.4615
2022-01-02 01:30:00	-18.6881	64.812	0	0	15.9083	23.705	13.4127	89.4922
2022-01-02 01:40:00	-18.8829	65.0204	0	0	15.8584	23.6694	13.3472	89.5372
2022-01-02 01:50:00	-18.8046	65.2223	0	0	15.7916	23.6247	13.279	89.5823
2022-01-02 02:00:00	-18.6504	65.4214	0	0	15.7156	23.6	13.2127	89.6015
2022-01-02 02:10:00	-18.6686	65.6199	0	0	15.6382	23.619	13.1514	89.5749
2022-01-02 02:20:00	-18.997	65.8194	0	0	15.5669	23.6637	13.0894	89.5261
2022-01-02 02:30:00	-19.446	66.0197	0	0	15.5092	23.6977	13.0167	89.499
2022-01-02 02:40:00	-19.765	66.22	0	0	15.4708	23.6898	12.9254	89.5302
2022-01-02 02:50:00	-19.7912	66.42	0	0	15.4425	23.65	12.8219	89.6052
2022-01-02 03:00:00	-19.622	66.6199	0	0	15.4088	23.6066	12.7193	89.6864
2022-01-02 03:10:00	-19.403	66.82	0	0	15.3562	23.5847	12.6295	89.7407
2022-01-02 03:20:00	-19.2527	67.0206	0	0	15.2878	23.5849	12.5581	89.7706
2022-01-02 03:30:00	-19.2105	67.2208	0	0	15.2144	23.5971	12.5074	89.7944
2022-01-02 03:40:00	-19.3007	67.4198	0	0	15.1452	23.6109	12.4779	89.8276
2022-01-02 03:50:00	-19.5134	67.6178	0	0	15.0798	23.6167	12.4538	89.866
2022-01-02 04:00:00	-19.7369	67.8171	0	0	15.0137	23.6052	12.4124	89.8961
2022-01-02 04:10:00	-19.8402	68.0206	0	0	14.9432	23.57	12.3347	89.9069
2022-01-02 04:20:00	-19.7503	68.2284	0	0	14.8729	23.5266	12.23	89.9039
2022-01-02 04:30:00	-19.5648	68.431	0	0	14.8107	23.5008	12.1205	89.8998
2022-01-02 04:40:00	-19.413	68.6176	0	0	14.7638	23.5136	12.0265	89.9071
2022-01-02 04:50:00	-19.3919	68.7839	0	0	14.7303	23.5535	11.955	89.9338
2022-01-02 05:00:00	-19.5023	68.9447	0	0	14.7047	23.5941	11.9068	89.986
2022-01-02 05:10:00	-19.7271	69.1185	0	0	14.6811	23.6124	11.8806	90.068
2022-01-02 05:20:00	-20.0335	69.3156	0	0	14.6524	23.6105	11.8581	90.1707
2022-01-02 05:30:00	-20.3415	69.5219	0	0	14.6106	23.6015	11.8138	90.279
2022-01-02 05:40:00	-20.5627	69.7187	0	0	14.5498	23.5972	11.7269	90.3761
2022-01-02 05:50:00	-20.6406	69.8941	0	0	14.4785	23.5981	11.6157	90.433
2022-01-02 06:00:00	-20.6139	70.0561	0	0	14.4115	23.5999	11.5156	90.4155
2022-01-02 06:10:00	-20.5389	70.2163	0	0	14.362	23.5989	11.4568	90.3013
2022-01-02 06:20:00	-20.4545	70.3824	0	0	14.3288	23.5969	11.4296	90.1581
2022-01-02 06:30:00	-20.3477	70.551	0	0	14.3045	23.5988	11.4065	90.0939
2022-01-02 06:40:00	-20.1962	70.7162	0	0	14.2816	23.6074	11.3631	90.1982
2022-01-02 06:50:00	-20.0066	70.8761	0	0	14.2527	23.6141	11.2971	90.4234
2022-01-02 07:00:00	-19.8714	71.0399	0	0	14.2107	23.605	11.217	90.6607
2022-01-02 07:10:00	-19.8992	71.2189	0	0	14.1499	23.5696	11.1316	90.8116
2022-01-02 07:20:00	-20.134	71.418	0	0	14.0787	23.5249	11.0554	90.8577
2022-01-02 07:30:00	-20.4289	71.6236	0	0	14.0116	23.5	11.0054	90.817
2022-01-02 07:40:00	-20.6016	71.8185	0	0	13.9615	23.5185	10.9924	90.7184
2022-01-02 07:50:00	-20.513	71.9924	0	0	13.9278	23.5629	10.9828	90.6736
2022-01-02 08:00:00	-20.1526	72.1543	0	0	13.9041	23.5974	10.9228	90.8311
2022-01-02 08:10:00	-19.5339	72.3166	0	0	13.8836	23.5914	10.7781	91.2747
2022-01-02 08:20:00	-18.7079	72.4869	0	0	13.8566	23.5529	10.6597	91.6077
2022-01-02 08:30:00	-17.8372	72.6567	0	0	13.812	23.5076	10.7435	91.2185
2022-01-02 08:40:00	-17.1052	72.815	0	0	13.7422	23.4789	11.1674	89.6044
2022-01-02 08:50:00	-16.6112	72.9551	0	0	13.6644	23.4742	11.7856	87.0787
2022-01-02 09:00:00	-16.2043	73.0845	0	0	13.6066	23.4933	12.3255	84.3199
2022-01-02 09:10:00	-15.6879	73.2131	36	0	13.5919	23.5341	12.5848	81.8993
2022-01-02 09:20:00	-14.9325	73.3423	36	0	13.6028	23.5784	12.8881	79.5824
2022-01-02 09:30:00	-14.0098	73.4483	63	1.01	13.604	23.6005	13.7963	76.7734
2022-01-02 09:40:00	-13.0283	73.5022	75	1.01	13.5673	23.5801	15.7326	73.0396
2022-01-02 09:50:00	-12.0781	73.451	89	1.01	13.5158	23.5355	18.0955	69.1646
2022-01-02 10:00:00	-11.1943	73.1681	93	2.01	13.4961	23.5022	19.824	66.4777
2022-01-02 10:10:00	-10.4015	72.5139	72	2.01	13.5472	23.5104	20.037	66.0624
2022-01-02 10:20:00	-9.72065	71.3965	72	2.01	13.654	23.5501	19.1972	67.1704
2022-01-02 10:30:00	-9.1602	69.8663	80	3.02	13.777	23.5934	18.37	68.2318
2022-01-02 10:40:00	-8.72651	68.0005	96	3.02	13.8818	23.6154	18.4931	67.8656
2022-01-02 10:50:00	-8.42041	65.9004	98	3.02	13.9738	23.6152	19.5431	66.1138
2022-01-02 11:00:00	-8.2263	63.7403	105	2.52	14.0762	23.603	21.0659	63.656
2022-01-02 11:10:00	-8.12559	61.7078	117	2.52	14.2093	23.5881	22.605	61.1751
2022-01-02 11:20:00	-8.0855	59.9381	118	2.52	14.3711	23.5753	23.7042	59.3537
2022-01-02 11:30:00	-8.03123	58.41	115	2.01	14.55	23.5669	23.9071	58.8747
2022-01-02 11:40:00	-7.88021	57.0736	85	2.01	14.7342	23.5656	22.8785	60.244
2022-01-02 11:50:00	-7.58282	55.8828	76	2.01	14.9119	23.5739	21.1774	62.6625
2022-01-02 12:00:00	-7.18723	54.8033	79	2.01	15.0713	23.5943	19.7636	64.7457
2022-01-02 12:10:00	-6.75969	53.8025	80	2.01	15.2022	23.6279	19.4725	65.2656
2022-01-02 12:20:00	-6.35706	52.846	169	2.01	15.3053	23.6662	20.2039	64.1716
2022-01-02 12:30:00	-6.00826	51.8919	151	2.52	15.386	23.6962	21.4385	61.9405
2022-01-02 12:40:00	-5.73703	50.8975	130	2.52	15.4509	23.7069	22.6818	59.0906
2022-01-02 12:50:00	-5.54714	49.8303	93	2.52	15.5118	23.704	23.6352	56.4287
2022-01-02 13:00:00	-5.38292	48.6884	93	3.52	15.5832	23.6998	24.088	54.8904
2022-01-02 13:10:00	-5.17776	47.4757	105	3.52	15.6767	23.7049	23.9017	55.2032
2022-01-02 13:20:00	-4.89215	46.211	116	3.52	15.7828	23.7116	23.4667	56.5489
2022-01-02 13:30:00	-4.56709	44.9581	116	3.02	15.8825	23.7045	23.4105	57.417
2022-01-02 13:40:00	-4.25847	43.7889	125	3.02	15.9598	23.6716	24.246	56.5369
2022-01-02 13:50:00	-4.01693	42.7538	125	3.02	16.0217	23.628	25.6317	54.4395
2022-01-02 14:00:00	-3.87754	41.8398	198	3.02	16.0855	23.601	26.8427	52.4628
2022-01-02 14:10:00	-3.87243	41.0218	198	3.02	16.1666	23.6132	27.2515	51.7877
2022-01-02 14:20:00	-3.99997	40.2916	185	3.02	16.2656	23.6531	26.9619	52.4073
2022-01-02 14:30:00	-4.15813	39.69	176	3.02	16.3768	23.694	26.4053	53.7821
2022-01-02 14:40:00	-4.22637	39.2672	154	3.02	16.4934	23.7127	25.9678	55.4244
2022-01-02 14:50:00	-4.13646	39.0428	143	3.02	16.6023	23.7109	25.6888	57.2465
2022-01-02 15:00:00	-3.9756	38.9473	132	3.02	16.6873	23.7016	25.4524	59.3405
2022-01-02 15:10:00	-3.85972	38.8942	121	3.02	16.7359	23.6965	25.1452	61.7922
2022-01-02 15:20:00	-3.87122	38.8177	103	3.02	16.7621	23.6969	24.6788	64.6393
2022-01-02 15:30:00	-3.99286	38.713	102	3.52	16.7915	23.6995	23.9758	67.8976
2022-01-02 15:40:00	-4.18895	38.5866	100	3.52	16.846	23.7013	22.9811	71.5586
2022-01-02 15:50:00	-4.4306	38.4569	0	3.52	16.9183	23.7016	21.8025	75.4361
2022-01-02 16:00:00	-4.70907	38.3778	0	2.52	16.9881	23.7004	20.6208	79.2639
2022-01-02 16:10:00	-5.01931	38.4099	0	2.52	17.0372	23.6981	19.5995	82.7798
2022-01-02 16:20:00	-5.35116	38.5896	0	2.52	17.0626	23.6953	18.7721	85.7531
2022-01-02 16:30:00	-5.67925	38.8815	0	1.51	17.0682	23.6931	18.1136	87.9673
2022-01-02 16:40:00	-5.97539	39.237	0	1.51	17.0581	23.6923	17.5981	89.2546
2022-01-02 16:50:00	-6.23465	39.6135	0	1.51	17.0362	23.6938	17.1925	89.8074
2022-01-02 17:00:00	-6.5212	39.986	0	1.01	17.0065	23.6986	16.8607	89.9799
2022-01-02 17:10:00	-6.91194	40.3329	0	1.01	16.9729	23.7066	16.569	90.0945
2022-01-02 17:20:00	-7.46513	40.6576	0	1.01	16.9385	23.7115	16.3012	90.234
2022-01-02 17:30:00	-8.18348	41.0369	0	0	16.906	23.7039	16.0492	90.3741
2022-01-02 17:40:00	-9.05944	41.5616	0	0	16.8773	23.6764	15.8057	90.4929
2022-01-02 17:50:00	-10.0351	42.2808	0	0	16.8476	23.638	15.5698	90.5916
2022-01-02 18:00:00	-10.9028	43.1208	0	0	16.8093	23.6047	15.3438	90.6819
2022-01-02 18:10:00	-11.4274	43.9847	0	0	16.7561	23.5901	15.1296	90.7726
2022-01-02 18:20:00	-11.4874	44.7991	0	0	16.6896	23.5915	14.9274	90.8515
2022-01-02 18:30:00	-11.2989	45.5582	0	0	16.6153	23.5988	14.7368	90.8969
2022-01-02 18:40:00	-11.1404	46.2691	0	0	16.5389	23.6027	14.5573	90.8914
2022-01-02 18:50:00	-11.205	46.9377	0	0	16.4676	23.6023	14.3886	90.851
2022-01-02 19:00:00	-11.4319	47.5666	0	0	16.4094	23.6003	14.2304	90.8066
2022-01-02 19:10:00	-11.7136	48.1574	0	0	16.3701	23.5993	14.0826	90.7853
2022-01-02 19:20:00	-11.965	48.7135	0	0	16.3414	23.5994	13.9463	90.7867
2022-01-02 19:30:00	-12.1684	49.2418	0	0	16.3084	23.5999	13.823	90.7978
2022-01-02 19:40:00	-12.3185	49.7501	0	0	16.2581	23.6002	13.7136	90.8066
2022-01-02 19:50:00	-12.4345	50.2421	0	0	16.1915	23.6002	13.6144	90.8087
2022-01-02 20:00:00	-12.6079	50.7093	0	0.5	16.1156	23.6	13.5191	90.8024
2022-01-02 20:10:00	-12.9439	51.1413	0	0.5	16.0378	23.5998	13.4223	90.7881
2022-01-02 20:20:00	-13.4912	51.5374	0	0.5	15.9662	23.5997	13.3226	90.7787
2022-01-02 20:30:00	-14.1324	51.9268	0	0	15.909	23.5999	13.2206	90.7927
2022-01-02 20:40:00	-14.719	52.3439	0	0	15.8724	23.6005	13.1171	90.8448
2022-01-02 20:50:00	-15.1543	52.8171	0	0	15.8455	23.601	13.0151	90.9198
2022-01-02 21:00:00	-15.495	53.3553	0	0	15.8098	23.6003	12.9184	90.9893
2022-01-02 21:10:00	-15.8261	53.9642	0	0	15.7503	23.598	12.8302	91.0282
2022-01-02 21:20:00	-16.1883	54.6357	0	0	15.6768	23.5963	12.7489	91.0368
2022-01-02 21:30:00	-16.4912	55.3201	0	0	15.6105	23.5987	12.6709	91.0264
2022-01-02 21:40:00	-16.6198	55.9604	0	0	15.569	23.6073	12.5925	91.0086
2022-01-02 21:50:00	-16.5211	56.5172	0	0	15.5426	23.6137	12.5098	90.9949
2022-01-02 22:00:00	-16.3254	57.0035	0	0	15.5094	23.6048	12.4194	90.9967
2022-01-02 22:10:00	-16.1968	57.4424	0	0	15.4512	23.5708	12.3186	91.023
2022-01-02 22:20:00	-16.2351	57.8538	0	0	15.3776	23.5273	12.2143	91.0627
2022-01-02 22:30:00	-16.3484	58.2493	0	1.51	15.3106	23.5009	12.1175	91.0959
2022-01-02 22:40:00	-16.4091	58.639	0	1.51	15.2688	23.5138	12.0376	91.1059
2022-01-02 22:50:00	-16.3518	59.0314	0	1.51	15.2424	23.554	11.9718	91.1004
2022-01-02 23:00:00	-16.294	59.4311	0	1.01	15.2093	23.5943	11.912	91.0984
2022-01-02 23:10:00	-16.3874	59.8417	0	1.01	15.1513	23.6111	11.8505	91.1159
2022-01-02 23:20:00	-16.6933	60.2654	0	1.01	15.0778	23.6079	11.7849	91.1508
2022-01-02 23:30:00	-17.006	60.7007	0	1.01	15.0107	23.6006	11.7146	91.192
2022-01-02 23:40:00	-17.07	61.1447	0	1.01	14.9683	23.6024	11.6403	91.2298
2022-01-02 23:50:00	-16.7614	61.5922	0	1.01	14.9416	23.6079	11.5687	91.263
2022-01-03	-16.346	62.029	0	0	14.9091	23.6033	11.5095	91.2939
2022-01-03 00:10:00	-16.1615	62.4394	0	0	14.8529	23.5776	11.4703	91.3249
2022-01-03 00:20:00	-16.4122	62.8158	0	0	14.7808	23.539	11.4421	91.3574
2022-01-03 00:30:00	-16.9058	63.1747	0	0	14.7117	23.5048	11.4087	91.3926
2022-01-03 00:40:00	-17.3765	63.537	0	0	14.6625	23.4898	11.3562	91.4307
2022-01-03 00:50:00	-17.6358	63.9136	0	0	14.6306	23.4913	11.2877	91.4673
2022-01-03 01:00:00	-17.7245	64.2867	0	0	14.6052	23.4987	11.2143	91.4958
2022-01-03 01:10:00	-17.7255	64.6327	0	0	14.5766	23.5027	11.1455	91.5105
2022-01-03 01:20:00	-17.698	64.9399	0	0	14.5432	23.5023	11.0806	91.5117
2022-01-03 01:30:00	-17.629	65.23	0	0	14.5073	23.5003	11.014	91.5027
2022-01-03 01:40:00	-17.4926	65.5314	0	0	14.471	23.4993	10.9416	91.4879
2022-01-03 01:50:00	-17.2884	65.8561	0	0	14.4365	23.4994	10.8698	91.4795
2022-01-03 02:00:00	-17.0923	66.1678	0	0.5	14.4056	23.4999	10.8097	91.4932
2022-01-03 02:10:00	-16.9941	66.4215	0	0.5	14.3793	23.5001	10.7699	91.5417
2022-01-03 02:20:00	-17.053	66.596	0	0.5	14.3509	23.4999	10.7417	91.6136
2022-01-03 02:30:00	-17.2364	66.7415	0	0	14.3104	23.4999	10.7087	91.6871
2022-01-03 02:40:00	-17.4948	66.9213	0	0	14.25	23.5005	10.6564	91.7424
2022-01-03 02:50:00	-17.785	67.173	0	0	14.1782	23.5009	10.588	91.7774
2022-01-03 03:00:00	-18.0828	67.4582	0	0	14.1114	23.5003	10.5144	91.7973
2022-01-03 03:10:00	-18.3672	67.7243	0	0	14.0634	23.4981	10.4451	91.8073
2022-01-03 03:20:00	-18.602	67.9383	0	0	14.0315	23.4963	10.3798	91.8089
2022-01-03 03:30:00	-18.7042	68.1253	0	0.5	14.0054	23.4987	10.3137	91.8023
2022-01-03 03:40:00	-18.5822	68.321	0	0.5	13.976	23.5073	10.2432	91.7889
2022-01-03 03:50:00	-18.2302	68.5478	0	0.5	13.9423	23.5137	10.1727	91.7805
2022-01-03 04:00:00	-17.8968	68.7895	0	1.01	13.907	23.5048	10.1107	91.7934
2022-01-03 04:10:00	-17.8775	69.0222	0	1.01	13.8726	23.4708	10.0642	91.8408
2022-01-03 04:20:00	-18.316	69.2309	0	1.01	13.8394	23.4273	10.0311	91.9121
2022-01-03 04:30:00	-18.9048	69.4253	0	0	13.8066	23.4009	10.0049	91.9866
2022-01-03 04:40:00	-19.253	69.6199	0	0	13.7735	23.4138	9.97958	92.045
2022-01-03 04:50:00	-19.1284	69.8234	0	0	13.7402	23.454	9.9495	92.0821
2022-01-03 05:00:00	-18.7703	70.0268	0	0	13.7067	23.4943	9.90961	92.099
2022-01-03 05:10:00	-18.5048	70.2183	0	0	13.6733	23.5111	9.85561	92.098
2022-01-03 05:20:00	-18.5405	70.3908	0	0	13.64	23.5079	9.78933	92.0914
2022-01-03 05:30:00	-18.7356	70.5531	0	0.5	13.6067	23.5006	9.71533	92.0962
2022-01-03 05:40:00	-18.8839	70.7167	0	0.5	13.5733	23.5024	9.63854	92.1256
2022-01-03 05:50:00	-18.8578	70.888	0	0.5	13.54	23.5079	9.56676	92.1673
2022-01-03 06:00:00	-18.763	71.058	0	0	13.5067	23.5033	9.50905	92.1975
2022-01-03 06:10:00	-18.7484	71.2148	0	0	13.4733	23.4776	9.47213	92.1971
2022-01-03 06:20:00	-18.9149	71.3522	0	0	13.44	23.439	9.44524	92.184
2022-01-03 06:30:00	-19.2213	71.4807	0	0	13.4067	23.4048	9.40976	92.1926
2022-01-03 06:40:00	-19.6002	71.6139	0	0	13.3733	23.3898	9.35047	92.2505
2022-01-03 06:50:00	-19.9637	71.7629	0	0	13.34	23.3912	9.2771	92.3335
2022-01-03 07:00:00	-20.1639	71.9309	0	1.01	13.3067	23.3987	9.21062	92.3946
2022-01-03 07:10:00	-20.0418	72.1199	0	1.01	13.2733	23.4028	9.16845	92.396
2022-01-03 07:20:00	-19.5516	72.3267	0	1.01	13.2399	23.4024	9.14156	92.3714
2022-01-03 07:30:00	-18.9835	72.5328	0	0	13.2066	23.4004	9.10903	92.3865
2022-01-03 07:40:00	-18.6899	72.7168	0	0	13.1735	23.3992	9.05321	92.4955
2022-01-03 07:50:00	-18.8534	72.8658	0	0	13.1403	23.3992	8.98093	92.6693
2022-01-03 08:00:00	-19.1522	72.992	0	0	13.1068	23.3998	8.91	92.8412
2022-01-03 08:10:00	-19.1716	73.1122	0	0	13.0728	23.4006	8.85826	92.9444
2022-01-03 08:20:00	-18.6388	73.2443	0	0	13.0389	23.4009	8.84357	92.912
2022-01-03 08:30:00	-17.7024	73.4083	0	0	13.0063	23.4003	8.8838	92.6771
2022-01-03 08:40:00	-16.5892	73.6246	0	0	12.9755	23.3985	9.00456	92.1505
2022-01-03 08:50:00	-15.4902	73.8972	30	0	12.944	23.3973	9.28905	91.0764
2022-01-03 09:00:00	-14.4917	74.1806	45	1.01	12.9081	23.3991	9.84624	89.1247
2022-01-03 09:10:00	-13.6602	74.4205	50	1.01	12.8654	23.4053	10.7656	86.0591
2022-01-03 09:20:00	-13.0196	74.5688	72	1.01	12.8251	23.4099	11.9921	82.3396
2022-01-03 09:30:00	-12.4668	74.5972	75	2.01	12.8015	23.4034	13.4055	78.7381
2022-01-03 09:40:00	-11.8756	74.4812	85	2.01	12.8069	23.3784	14.8915	75.9424
2022-01-03 09:50:00	-11.1723	74.1812	90	2.01	12.839	23.3415	16.3803	74.0076
2022-01-03 10:00:00	-10.4406	73.6141	93	3.02	12.8887	23.3058	17.8218	72.7049
2022-01-03 10:10:00	-9.79325	72.6888	100	3.02	12.9478	23.2835	19.1786	71.7644
2022-01-03 10:20:00	-9.30499	71.3711	113	3.02	13.0134	23.2792	20.5066	70.6211
2022-01-03 10:30:00	-8.93802	69.7972	117	2.52	13.085	23.2945	21.9037	68.578
2022-01-03 10:40:00	-8.63372	68.1345	125	2.52	13.163	23.329	23.4454	65.0821
2022-01-03 10:50:00	-8.33241	66.5131	150	2.52	13.2552	23.3698	25.0421	60.6503
2022-01-03 11:00:00	-7.97136	64.9527	153	2.52	13.3726	23.3976	26.5299	56.2791
2022-01-03 11:10:00	-7.48728	63.4527	160	2.52	13.5232	23.3979	27.7628	52.8737
2022-01-03 11:20:00	-6.86244	62.0006	168	2.52	13.6952	23.3866	28.7282	50.6482
2022-01-03 11:30:00	-6.21435	60.5494	171	2.01	13.8674	23.3937	29.4732	49.5068
2022-01-03 11:40:00	-5.6855	59.0458	171	2.01	14.023	23.4438	30.0564	49.3046
2022-01-03 11:50:00	-5.34503	57.466	172	2.01	14.1769	23.5206	30.6157	49.5457
2022-01-03 12:00:00	-5.04417	55.8749	174	1.51	14.358	23.59	31.3249	49.5766
2022-01-03 12:10:00	-4.59392	54.3532	179	1.51	14.5904	23.6222	32.3024	48.7935
2022-01-03 12:20:00	-3.89718	52.9437	188	1.51	14.8621	23.6205	33.2564	46.965
2022-01-03 12:30:00	-3.12984	51.5745	195	1.01	15.1447	23.6036	33.711	44.0265
2022-01-03 12:40:00	-2.51825	50.1529	202	1.01	15.4118	23.5887	33.2965	40.0618
2022-01-03 12:50:00	-2.20793	48.6265	206	1.01	15.6523	23.5845	32.4341	36.2448
2022-01-03 13:00:00	-2.10433	47.0635	233	2.01	15.8621	23.5955	31.8993	34.2377
2022-01-03 13:10:00	-2.06854	45.554	210	2.01	16.0393	23.6249	32.3509	35.3798
2022-01-03 13:20:00	-2.00271	44.1729	210	2.01	16.1991	23.6632	33.5729	38.604
2022-01-03 13:30:00	-1.93098	42.9494	219	2.01	16.3643	23.6956	34.9573	41.7647
2022-01-03 13:40:00	-1.90006	41.9041	214	2.01	16.554	23.7092	35.9591	42.9957
2022-01-03 13:50:00	-1.93271	41.0394	206	2.01	16.76	23.7075	36.5134	42.5328
2022-01-03 14:00:00	-1.98062	40.3035	206	2.52	16.9619	23.7009	36.7708	41.5537
2022-01-03 14:10:00	-1.98236	39.6343	203	2.52	17.1422	23.6989	36.8701	41.0924
2022-01-03 14:20:00	-1.90021	38.9946	207	2.52	17.3056	23.7006	36.8573	41.0864
2022-01-03 14:30:00	-1.7669	38.4202	207	2.52	17.4668	23.7006	36.7367	40.9817
2022-01-03 14:40:00	-1.62819	37.9606	205	2.52	17.6377	23.6952	36.5016	40.3719
2022-01-03 14:50:00	-1.52255	37.6391	196	2.52	17.8111	23.6903	36.0646	39.9569
2022-01-03 15:00:00	-1.46684	37.4008	200	2.52	17.971	23.6965	35.3024	40.9325
2022-01-03 15:10:00	-1.4739	37.1762	165	2.52	18.1032	23.7222	34.117	44.297
2022-01-03 15:20:00	-1.55889	36.9225	143	2.52	18.2067	23.7598	32.6019	49.5686
2022-01-03 15:30:00	-1.74383	36.6754	138	1.51	18.2865	23.7947	30.9356	55.6027
2022-01-03 15:40:00	-2.05201	36.4849	118	1.51	18.3473	23.8135	29.2837	61.3511
2022-01-03 15:50:00	-2.48075	36.4005	80	1.51	18.3928	23.8152	27.7098	66.5021
2022-01-03 16:00:00	-2.95027	36.4691	78	1.51	18.4258	23.8038	26.2318	71.0741
2022-01-03 16:10:00	-3.3666	36.7371	0	1.51	18.4492	23.7835	24.8674	75.0868
2022-01-03 16:20:00	-3.70156	37.2082	0	1.51	18.4659	23.7585	23.6344	78.5602
2022-01-03 16:30:00	-4.12249	37.7586	0	1.01	18.4788	23.7329	22.5504	81.5141
2022-01-03 16:40:00	-4.83277	38.241	0	1.01	18.4907	23.711	21.6333	83.9685
2022-01-03 16:50:00	-5.90775	38.5823	0	1.01	18.5045	23.6968	20.9003	85.9431
2022-01-03 17:00:00	-7.0423	38.9289	0	0.5	18.5172	23.6921	20.3391	87.4472
2022-01-03 17:10:00	-7.86108	39.4678	0	0.5	18.5162	23.6949	19.8873	88.4726
2022-01-03 17:20:00	-8.16813	40.3004	0	0.5	18.4879	23.7027	19.4778	89.0102
2022-01-03 17:30:00	-8.30041	41.2724	0	0	18.4292	23.7106	19.0704	89.1412
2022-01-03 17:40:00	-8.69331	42.1825	0	0	18.354	23.7101	18.6704	89.0992
2022-01-03 17:50:00	-9.59062	42.9125	0	0	18.278	23.6924	18.2875	89.131
2022-01-03 18:00:00	-10.667	43.5905	0	0	18.2097	23.6573	17.93	89.3482
2022-01-03 18:10:00	-11.492	44.3904	0	0	18.1453	23.6195	17.6049	89.6339
2022-01-03 18:20:00	-11.7907	45.407	0	0	18.0801	23.5949	17.3185	89.8496
2022-01-03 18:30:00	-11.7505	46.5008	0	0	18.012	23.5901	17.0702	89.9199
2022-01-03 18:40:00	-11.6441	47.4889	0	0	17.9447	23.5957	16.8477	89.8762
2022-01-03 18:50:00	-11.6703	48.254	0	0	17.8818	23.6009	16.6375	89.76
2022-01-03 19:00:00	-11.8079	48.8734	0	0	17.8221	23.6005	16.4319	89.6122
2022-01-03 19:10:00	-11.9952	49.4605	0	0	17.7559	23.599	16.2332	89.4723
2022-01-03 19:20:00	-12.1988	50.0928	0	0	17.6727	23.6014	16.0447	89.3791
2022-01-03 19:30:00	-12.4694	50.7417	0	0	17.5713	23.6077	15.8687	89.3428
2022-01-03 19:40:00	-12.8732	51.3589	0	0	17.4666	23.6084	15.7058	89.3248
2022-01-03 19:50:00	-13.4093	51.9099	0	0	17.3747	23.5932	15.5567	89.2823
2022-01-03 20:00:00	-13.8766	52.4001	0	0	17.3025	23.5603	15.4198	89.2032
2022-01-03 20:10:00	-14.0376	52.8425	0	0	17.2415	23.5223	15.2898	89.1272
2022-01-03 20:20:00	-13.7836	53.2563	0	0	17.1815	23.4929	15.1613	89.0989
2022-01-03 20:30:00	-13.3895	53.6787	0	0	17.1168	23.4809	15.0303	89.1226
2022-01-03 20:40:00	-13.2012	54.1505	0	0	17.0486	23.4863	14.8961	89.1352
2022-01-03 20:50:00	-13.4335	54.6891	0	0	16.9791	23.5083	14.7582	89.0676
2022-01-03 21:00:00	-13.913	55.2425	0	0	16.9103	23.5425	14.619	88.9104
2022-01-03 21:10:00	-14.3943	55.7463	0	0	16.844	23.579	14.4857	88.7544
2022-01-03 21:20:00	-14.7013	56.159	0	0	16.7819	23.6069	14.3659	88.6996
2022-01-03 21:30:00	-14.8645	56.5078	0	0	16.722	23.619	14.2619	88.772
2022-01-03 21:40:00	-14.9523	56.8325	0	0	16.6555	23.6141	14.1663	88.8725
2022-01-03 21:50:00	-15.02	57.1678	0	0	16.5731	23.5913	14.071	88.8908
2022-01-03 22:00:00	-15.0835	57.5328	0	0	16.4735	23.555	13.9715	88.7901
2022-01-03 22:10:00	-15.1512	57.9436	0	0	16.369	23.5184	13.8703	88.6579
2022-01-03 22:20:00	-15.2306	58.4045	0	0	16.2728	23.4952	13.7703	88.593
2022-01-03 22:30:00	-15.325	58.884	0	0	16.1938	23.4907	13.672	88.6292
2022-01-03 22:40:00	-15.4371	59.3441	0	0	16.1324	23.496	13.5724	88.6898
2022-01-03 22:50:00	-15.5608	59.7605	0	0	16.0887	23.5008	13.468	88.6883
2022-01-03 23:00:00	-15.664	60.1507	0	0	16.0578	23.5002	13.3604	88.5934
2022-01-03 23:10:00	-15.71	60.5395	0	0	16.0276	23.4987	13.26	88.4678
2022-01-03 23:20:00	-15.6839	60.9426	0	0	15.9853	23.5016	13.1779	88.3827
2022-01-03 23:30:00	-15.6367	61.3478	0	0	15.9252	23.5084	13.1147	88.3769
2022-01-03 23:40:00	-15.6311	61.7378	0	0	15.8534	23.5091	13.0528	88.4341
2022-01-03 23:50:00	-15.7128	62.0991	0	0	15.7771	23.4927	12.9732	88.5325
2022-01-04	-15.8754	62.4294	0	0	15.7032	23.4581	12.871	88.6398
2022-01-04 00:10:00	-16.1033	62.7285	0	0	15.6377	23.42	12.765	88.7059
2022-01-04 00:20:00	-16.3769	63.0003	0	0	15.5864	23.3946	12.6764	88.6798
2022-01-04 00:30:00	-16.6657	63.2606	0	0	15.5502	23.3891	12.6112	88.5615
2022-01-04 00:40:00	-16.9375	63.5275	0	0	15.5209	23.3948	12.5508	88.4382
2022-01-04 00:50:00	-17.1664	63.8138	0	0	15.4901	23.4016	12.4741	88.4045
2022-01-04 01:00:00	-17.3471	64.1171	0	0	15.4521	23.4035	12.3742	88.4921
2022-01-04 01:10:00	-17.4778	64.4318	0	0	15.4076	23.4021	12.2679	88.6255
2022-01-04 01:20:00	-17.5587	64.7498	0	0	15.3573	23.3992	12.1743	88.7192
2022-01-04 01:30:00	-17.5956	65.0538	0	0	15.3021	23.3969	12.1019	88.7347
2022-01-04 01:40:00	-17.5955	65.3251	0	0	15.2431	23.3972	12.0413	88.7124
2022-01-04 01:50:00	-17.5682	65.5572	0	0	15.1811	23.402	11.9815	88.7
2022-01-04 02:00:00	-17.5325	65.7792	0	0	15.1166	23.4092	11.9164	88.7225
2022-01-04 02:10:00	-17.5088	66.0269	0	0	15.0492	23.4094	11.8481	88.7662
2022-01-04 02:20:00	-17.519	66.3205	0	0	14.9784	23.3927	11.7796	88.8136
2022-01-04 02:30:00	-17.5896	66.6326	0	0	14.9064	23.358	11.7127	88.8535
2022-01-04 02:40:00	-17.7475	66.9277	0	0	14.8398	23.32	11.6465	88.8842
2022-01-04 02:50:00	-17.9768	67.1819	0	0	14.7853	23.2945	11.58	88.9054
2022-01-04 03:00:00	-18.1342	67.407	0	0	14.7458	23.2886	11.5129	88.9237
2022-01-04 03:10:00	-18.0524	67.6215	0	0	14.7168	23.2942	11.4461	88.9572
2022-01-04 03:20:00	-17.6729	67.8362	0	0	14.6932	23.3021	11.3805	89.0249
2022-01-04 03:30:00	-17.2593	68.0396	0	0	14.6686	23.3059	11.3157	89.1281
2022-01-04 03:40:00	-17.1347	68.216	0	0	14.6344	23.3045	11.2492	89.2373
2022-01-04 03:50:00	-17.4787	68.3581	0	0	14.5819	23.2972	11.1781	89.3205
2022-01-04 04:00:00	-18.0444	68.4835	0	0	14.5117	23.2878	11.1042	89.3641
2022-01-04 04:10:00	-18.5063	68.6139	0	0	14.4406	23.2878	11.0372	89.3862
2022-01-04 04:20:00	-18.6481	68.7654	0	0	14.3866	23.3094	10.9874	89.4075
2022-01-04 04:30:00	-18.5783	68.9355	0	0	14.3545	23.3512	10.9556	89.439
2022-01-04 04:40:00	-18.4656	69.1187	0	0	14.327	23.3894	10.927	89.4754
2022-01-04 04:50:00	-18.4348	69.3107	0	0	14.2847	23.3981	10.8851	89.5096
2022-01-04 05:00:00	-18.4806	69.5114	0	0	14.2205	23.3693	10.8233	89.5318
2022-01-04 05:10:00	-18.5736	69.7214	0	0	14.1478	23.3257	10.751	89.5272
2022-01-04 05:20:00	-18.684	69.9371	0	0	14.0818	23.2926	10.6791	89.4811
2022-01-04 05:30:00	-18.7812	70.1415	0	0	14.0334	23.2832	10.6129	89.4076
2022-01-04 05:40:00	-18.8345	70.3155	0	0	14.0057	23.2902	10.5478	89.3695
2022-01-04 05:50:00	-18.8272	70.451	0	0	14.0011	23.3045	10.4784	89.4335
2022-01-04 06:00:00	-18.7842	70.5739	0	0	14.0123	23.3162	10.405	89.6083
2022-01-04 06:10:00	-18.7382	70.716	0	0	14.0157	23.3147	10.3377	89.804
2022-01-04 06:20:00	-18.7102	70.8978	0	0	13.9864	23.2894	10.2872	89.9216
2022-01-04 06:30:00	-18.6864	71.1061	0	0	13.9192	23.2438	10.2551	89.9194
2022-01-04 06:40:00	-18.6468	71.3213	0	0	13.8425	23.2059	10.2266	89.8519
2022-01-04 06:50:00	-18.5861	71.5284	0	0	13.7875	23.2054	10.1854	89.7827
2022-01-04 07:00:00	-18.5444	71.727	0	0	13.7626	23.2466	10.1245	89.7529
2022-01-04 07:10:00	-18.5699	71.919	0	0	13.7369	23.2906	10.0522	89.7659
2022-01-04 07:20:00	-18.6839	72.1036	0	0	13.6764	23.2949	9.97816	89.8208
2022-01-04 07:30:00	-18.8277	72.2717	0	0	13.5805	23.2582	9.90853	89.9114
2022-01-04 07:40:00	-18.928	72.4126	0	0	13.5061	23.2493	9.84333	90.0211
2022-01-04 07:50:00	-18.929	72.5219	0	0	13.5142	23.3422	9.78203	90.1326
2022-01-04 08:00:00	-18.827	72.6149	0	0	13.5853	23.4944	9.72946	90.2279
2022-01-04 08:10:00	-18.6279	72.7102	0	0	13.5627	23.4661	9.69955	90.2885
2022-01-04 08:20:00	-18.3185	72.8228	0	0	13.2797	23.0038	9.70673	90.2959
2022-01-04 08:30:00	-17.8287	72.9576	0	0	12.8365	22.3022	9.73994	90.2786
2022-01-04 08:40:00	-17.0779	73.1172	0	0	12.7846	22.3153	9.74481	90.3438
2022-01-04 08:50:00	-16.045	73.2972	0	0	13.713	24.0593	9.66348	90.6046
2022-01-04 09:00:00	-14.8851	73.4718	0	0.5	15.707	27.6686	9.49184	91.0425
2022-01-04 09:10:00	-13.7862	73.6116	0	0.5	17.9978	27.6686	9.31688	91.4159
2022-01-04 09:20:00	-12.8781	73.6893	0	0.5	19.7339	27.6686	9.23441	91.4615
2022-01-04 09:30:00	-12.1198	73.6862	0	1.01	19.53	27.6686	9.34023	90.9163
2022-01-04 09:40:00	-11.4382	73.585	0	1.01	18.1365	27.6686	9.73016	89.5168
2022-01-04 09:50:00	-10.7795	73.3644	0	1.01	18.8826	27.6686	10.5	87
2022-01-04 10:00:00	-10.1466	72.9924	85	1.01	17.4826	27.6686	11.7309	83.2485
2022-01-04 10:10:00	-9.55275	72.4349	99	1.01	17.482	27.6686	13.4456	78.7286
2022-01-04 10:20:00	-8.99802	71.6503	99	1.01	16.3826	27.6686	15.652	74.0526
2022-01-04 10:30:00	-8.44227	70.5742	104	1.51	15.566	27.6686	18.2658	69.2424
2022-01-04 10:40:00	-7.83807	69.1383	107	1.51	15.4826	27.4231	20.7033	64.5576
2022-01-04 10:50:00	-7.17083	67.3179	120	1.51	14.0783	24.9007	22.7402	62.553
2022-01-04 11:00:00	-6.52367	65.2192	125	1.51	12.8014	22.4921	24.5876	61.4948
2022-01-04 11:10:00	-5.99771	62.9723	127	1.51	13.3506	23.3976	25.7575	60.9969
2022-01-04 11:20:00	-5.64278	60.7015	129	1.51	13.4582	23.7947	25.7449	61.3663
2022-01-04 11:30:00	-5.35633	58.5133	130	2.01	13.2819	23.5588	25.6096	61.5302
2022-01-04 11:40:00	-5.00763	56.5111	131	2.01	13.4499	23.2883	26.7023	60.1563
2022-01-04 11:50:00	-4.50989	54.7682	143	2.01	14.1273	23.3099	29.1579	57.2681
2022-01-04 12:00:00	-3.90681	53.2685	150	2.01	14.55	23.3281	30.7631	55.441
2022-01-04 12:10:00	-3.26619	51.9797	152	2.01	14.713	23.3139	31.494	54.6558
2022-01-04 12:20:00	-2.6639	50.8477	155	2.01	14.749	23.2945	31.7142	54.4408
2022-01-04 12:30:00	-2.19967	49.7555	160	1.51	14.7904	23.2974	31.7869	54.3244
2022-01-04 12:40:00	-1.9776	48.5742	165	1.51	14.9461	23.3434	32.0225	53.9061
2022-01-04 12:50:00	-2.01499	47.2314	170	1.51	15.1951	23.4177	32.4453	53.1714
2022-01-04 13:00:00	-2.07132	45.8218	175	1.51	15.4731	23.4934	32.9831	52.2354
2022-01-04 13:10:00	-1.85848	44.4711	175	1.51	15.7244	23.5476	33.5636	51.2134
2022-01-04 13:20:00	-1.22781	43.2635	175	1.51	15.9403	23.5778	34.1145	50.2207
2022-01-04 13:30:00	-0.444913	42.1586	175	2.01	16.1278	23.5887	34.5635	49.3724
2022-01-04 13:40:00	0.148083	41.0935	175	2.01	16.294	23.5845	34.8503	48.7743
2022-01-04 13:50:00	0.336156	40.0323	174	2.01	16.4459	23.57	34.9787	48.479
2022-01-04 14:00:00	0.28191	39.0199	174	1.51	16.5905	23.5495	34.9745	48.5217
2022-01-04 14:10:00	0.217702	38.1162	174	1.51	16.735	23.5277	34.863	48.9375
2022-01-04 14:20:00	0.293149	37.3584	174	1.51	16.8862	23.5089	34.67	49.7615
2022-01-04 14:30:00	0.412013	36.7156	174	1.51	17.0513	23.4977	34.4206	51.0275
2022-01-04 14:40:00	0.43264	36.145	165	1.51	17.2276	23.4953	34.1114	52.6656
2022-01-04 14:50:00	0.269665	35.6229	158	1.51	17.3967	23.4978	33.6909	54.4301
2022-01-04 15:00:00	0.00496862	35.1846	150	1.01	17.5386	23.5006	33.1033	56.0604
2022-01-04 15:10:00	-0.24868	34.8763	145	1.01	17.6468	23.5012	32.3522	57.4332
2022-01-04 15:20:00	-0.420404	34.7222	131	1.01	17.7374	23.5006	31.5418	58.6587
2022-01-04 15:30:00	-0.563813	34.682	130	2.01	17.8284	23.4998	30.7838	59.8724
2022-01-04 15:40:00	-0.755514	34.7034	103	2.01	17.9286	23.4997	30.0506	61.4261
2022-01-04 15:50:00	-1.0514	34.7523	85	2.01	18.0312	23.4999	29.0777	64.0382
2022-01-04 16:00:00	-1.44583	34.8485	79	0.5	18.1279	23.5	27.5813	68.4506
2022-01-04 16:10:00	-1.92178	35.0216	0	0.5	18.2106	23.4999	25.5764	74.4958
2022-01-04 16:20:00	-2.47066	35.295	0	0.5	18.2726	23.4999	23.5832	80.4639
2022-01-04 16:30:00	-3.10886	35.672	0	0	18.3071	23.5001	22.1665	84.5124
2022-01-04 16:40:00	-3.8574	36.1527	0	0	18.3129	23.5004	21.512	86.1012
2022-01-04 16:50:00	-4.71323	36.7304	0	0	18.2978	23.4999	21.1644	86.8972
2022-01-04 17:00:00	-5.60181	37.3794	0	0	18.2698	23.4982	20.738	88.2402
2022-01-04 17:10:00	-6.4354	38.0701	0	0	18.2344	23.4975	20.241	89.8641
2022-01-04 17:20:00	-7.15246	38.7961	0	0	18.1962	23.5005	19.754	91.2055
2022-01-04 17:30:00	-7.76926	39.618	0	0	18.1595	23.5072	19.336	91.8884
2022-01-04 17:40:00	-8.31645	40.6087	0	0	18.1261	23.5094	18.9808	92.0924
2022-01-04 17:50:00	-8.80729	41.7868	0	0	18.0974	23.498	18.6705	92.0999
2022-01-04 18:00:00	-9.20332	43.008	0	0	18.0721	23.4683	18.3892	92.1234
2022-01-04 18:10:00	-9.45655	44.0982	0	0	18.0412	23.4304	18.1269	92.1684
2022-01-04 18:20:00	-9.55194	44.9416	0	0	17.9943	23.3973	17.875	92.2019
2022-01-04 18:30:00	-9.57234	45.5967	0	0	17.9271	23.3793	17.6285	92.1995
2022-01-04 18:40:00	-9.61866	46.1539	0	0	17.8546	23.3804	17.3939	92.1612
2022-01-04 18:50:00	-9.76401	46.6865	0	0	17.7952	23.4034	17.1797	92.0918
2022-01-04 19:00:00	-9.99879	47.216	0	0	17.759	23.445	16.992	91.998
2022-01-04 19:10:00	-10.2981	47.7546	0	0	17.7319	23.485	16.8288	91.8929
2022-01-04 19:20:00	-10.6295	48.3056	0	0	17.6954	23.4997	16.6866	91.7903
2022-01-04 19:30:00	-10.938	48.8459	0	0	17.6374	23.4762	16.5592	91.7025
2022-01-04 19:40:00	-11.1643	49.3477	0	0	17.5661	23.4337	16.4307	91.6363
2022-01-04 19:50:00	-11.2941	49.7965	0	0	17.4929	23.3974	16.284	91.5975
2022-01-04 20:00:00	-11.4466	50.2176	0	0	17.4259	23.3844	16.1117	91.5874
2022-01-04 20:10:00	-11.7654	50.6438	0	0	17.3611	23.3891	15.9366	91.5934
2022-01-04 20:20:00	-12.3022	51.1022	0	0	17.2928	23.4013	15.787	91.6003
2022-01-04 20:30:00	-12.8357	51.6041	0	0	17.219	23.4115	15.6783	91.5938
2022-01-04 20:40:00	-13.0938	52.1579	0	0	17.1494	23.4125	15.5886	91.5614
2022-01-04 20:50:00	-12.9383	52.7605	0	0	17.0957	23.3976	15.4887	91.4909
2022-01-04 21:00:00	-12.628	53.3742	0	0	17.0629	23.3647	15.3609	91.3821
2022-01-04 21:10:00	-12.4951	53.9554	0	0	17.0357	23.3264	15.2201	91.2698
2022-01-04 21:20:00	-12.7512	54.4725	0	0	16.9948	23.298	15.0877	91.1954
2022-01-04 21:30:00	-13.2509	54.93	0	2.01	16.9298	23.2893	14.9778	91.1819
2022-01-04 21:40:00	-13.7826	55.3391	0	2.01	16.8563	23.2935	14.8826	91.197
2022-01-04 21:50:00	-14.1818	55.7181	0	2.01	16.795	23.3006	14.7906	91.1983
2022-01-04 22:00:00	-14.4243	56.1065	0	0	16.7576	23.3034	14.6934	91.1614
2022-01-04 22:10:00	-14.5119	56.5477	0	0	16.7305	23.3024	14.5921	91.1159
2022-01-04 22:20:00	-14.476	57.064	0	0	16.6956	23.2997	14.4898	91.101
2022-01-04 22:30:00	-14.4364	57.6157	0	0	16.6405	23.2971	14.3887	91.1368
2022-01-04 22:40:00	-14.5291	58.1514	0	0	16.5699	23.2968	14.2889	91.1854
2022-01-04 22:50:00	-14.8223	58.6376	0	0	16.4921	23.3006	14.1902	91.1983
2022-01-04 23:00:00	-15.1831	59.093	0	0	16.4152	23.3081	14.0919	91.1475
2022-01-04 23:10:00	-15.4414	59.546	0	0	16.3471	23.3105	13.9923	91.0651
2022-01-04 23:20:00	-15.4717	60.0147	0	0	16.2958	23.2978	13.8895	90.9947
2022-01-04 23:30:00	-15.2806	60.4869	0	0	16.2636	23.2655	13.7838	90.967
2022-01-04 23:40:00	-14.8992	60.9446	0	0	16.2358	23.2269	13.6818	90.9747
2022-01-04 23:50:00	-14.4098	61.3737	0	0	16.1948	23.198	13.5918	91.0034
2022-01-05	-14.0459	61.7709	0	0	16.1308	23.1892	13.518	91.0401
2022-01-05 00:10:00	-14.0691	62.1349	0	0	16.058	23.1935	13.4546	91.0757
2022-01-05 00:20:00	-14.5979	62.4649	0	0	15.9946	23.2005	13.3938	91.102
2022-01-05 00:30:00	-15.3255	62.7613	0	0	15.9526	23.2029	13.3297	91.113
2022-01-05 00:40:00	-15.8669	63.0249	0	0	15.9239	23.2017	13.2623	91.1107
2022-01-05 00:50:00	-15.9725	63.2608	0	0	15.8971	23.1999	13.193	91.0984
2022-01-05 01:00:00	-15.7967	63.4872	0	0	15.8642	23.1993	13.1234	91.0825
2022-01-05 01:10:00	-15.5683	63.7249	0	0	15.829	23.1996	13.0561	91.0787
2022-01-05 01:20:00	-15.4522	63.9862	0	0	15.7971	23.2	12.9941	91.1044
2022-01-05 01:30:00	-15.4241	64.2589	0	0	15.7705	23.2001	12.9368	91.1668
2022-01-05 01:40:00	-15.4247	64.526	0	0	15.74	23.1999	12.8733	91.2431
2022-01-05 01:50:00	-15.4275	64.7748	0	0	15.6945	23.2	12.7905	91.3047
2022-01-05 02:00:00	-15.5037	65.0056	0	0	15.629	23.2005	12.6843	91.3311
2022-01-05 02:10:00	-15.7427	65.2209	0	0	15.5569	23.2006	12.5765	91.3256
2022-01-05 02:20:00	-16.1735	65.4242	0	0	15.4947	23.1999	12.4936	91.2962
2022-01-05 02:30:00	-16.6459	65.6217	0	0	15.4531	23.1981	12.4503	91.2532
2022-01-05 02:40:00	-16.9765	65.8201	0	0	15.4242	23.1975	12.4265	91.2146
2022-01-05 02:50:00	-17.0545	66.023	0	0	15.397	23.2005	12.3959	91.2002
2022-01-05 03:00:00	-16.9838	66.2249	0	0	15.3641	23.2072	12.3405	91.2207
2022-01-05 03:10:00	-16.9083	66.4188	0	0	15.329	23.2094	12.2684	91.2617
2022-01-05 03:20:00	-16.9291	66.604	0	0	15.2971	23.198	12.1926	91.3037
2022-01-05 03:30:00	-17.0211	66.7987	0	0	15.2705	23.1683	12.1224	91.3298
2022-01-05 03:40:00	-17.1362	67.0246	0	0	15.2399	23.1305	12.057	91.3297
2022-01-05 03:50:00	-17.2202	67.291	0	0	15.1945	23.0972	11.9937	91.2947
2022-01-05 04:00:00	-17.2029	67.5691	0	0	15.1291	23.0792	11.9299	91.2299
2022-01-05 04:10:00	-17.0109	67.8234	0	0	15.0571	23.0803	11.8636	91.1824
2022-01-05 04:20:00	-16.6423	68.0331	0	0	14.9947	23.1034	11.7926	91.2073
2022-01-05 04:30:00	-16.308	68.2219	0	0	14.9525	23.1452	11.7179	91.3301
2022-01-05 04:40:00	-16.2578	68.4213	0	0	14.9235	23.1852	11.6487	91.4894
2022-01-05 04:50:00	-16.6373	68.6507	0	0	14.8972	23.1996	11.5957	91.6078
2022-01-05 05:00:00	-17.2806	68.8924	0	0	14.8662	23.1756	11.5632	91.6372
2022-01-05 05:10:00	-17.9649	69.1217	0	0	14.8317	23.133	11.5359	91.6163
2022-01-05 05:20:00	-18.4977	69.3245	0	0	14.7965	23.0975	11.4947	91.6002
2022-01-05 05:30:00	-18.7771	69.5171	0	0	14.7626	23.0866	11.4296	91.6246
2022-01-05 05:40:00	-18.7186	69.7216	0	0	14.7295	23.0919	11.3561	91.6689
2022-01-05 05:50:00	-18.3229	69.9509	0	0	14.6967	23.1007	11.295	91.7019
2022-01-05 06:00:00	-17.8457	70.1909	0	0	14.6635	23.1036	11.258	91.7049
2022-01-05 06:10:00	-17.5899	70.4222	0	0	14.6301	23.1022	11.2311	91.6964
2022-01-05 06:20:00	-17.7347	70.6323	0	0	14.5967	23.0998	11.1955	91.7019
2022-01-05 06:30:00	-18.0923	70.8278	0	0	14.5633	23.099	11.1388	91.7354
[truncated: 6,442 more rows]
